# Supplementary material for: Poly ADP-ribosylation of SET8 leads to aberrant H4K20 methylation in mammalian nuclear genome
Source: Commun Biol. 2022 Nov 25;5:1292. doi: 10.1038/s42003-022-04241-8 (PMC9700808; doi:10.1038/s42003-022-04241-8)
Supplement: Supplementary file 4 — Supplementary Data 1 [file 42003_2022_4241_MOESM4_ESM.xlsx]

## Sheet: Supplementary Figure 13a
100 bp ladder	Area1	Area2
GST	6449.87	6145.84
GST-SET8 157-352	1997.02	1629.6
GST-SET8 175-352	4767.1	4361.16
GST-SET8 FL	1493.93	1225.37
GST-SET8 M	4266.51	3965.89
GST-PARP1 AD	5866.62	7589.95

## Sheet: Supplementary Figure 13b
Mononucleosome	Area1	Area 2
GST	8538.62	8897.13
GST-SET8 157-352	3729.26	3201.18
GST-SET8 175-352	5907.96	5769.6
GST-SET8 FL	2012.31	1175.53
GST-SET8 M	2896.43	2141.48
GST-PARP1 AD	7824.84	7652.43

## Sheet: Supplementary Figure 15a
100 bp ladder	Area1	Area2
GST - NAD	4908.28	5229.57
GST + NAD	5542.51	5800.01
GST-SET8 FL - NAD	904.553	849.663
GST-SET8 FL + NAD	2502.1	2647.01

## Sheet: Supplementary Figure 15b
Mononucleosome	Area1	Area2
GST - NAD	5017.6	5405.72
GST + NAD	5340.55	5648.13
GST-SET8 FL - NAD	651.042	848.577
GST-SET8 FL + NAD	3245.13	3879.13
