# Supplementary material for: Poly ADP-ribosylation of SET8 leads to aberrant H4K20 methylation in mammalian nuclear genome
Source: Commun Biol. 2022 Nov 25;5:1292. doi: 10.1038/s42003-022-04241-8 (PMC9700808; doi:10.1038/s42003-022-04241-8)
Supplement: Supplementary file 5 — Supplementary Data 2 [file 42003_2022_4241_MOESM5_ESM.xlsx]

## Sheet: Figure 5
H4K20me1/Ponceau (AU)
	G1	S	G2/M
	0.62	0.177	1.47
	0.476	0.111	1.255
SET8/Ponceau (AU)
	G1	S	G2/M
	0.58	0.23	1.55
	0.53	0.275	0.94
PARP1/Ponceau (AU)
	G1	S	G2/M
	0.68	2.08	0.64
	0.97	1.02	0.17
	0.7	1.09	0.27
