# Supplementary material for: Poly ADP-ribosylation of SET8 leads to aberrant H4K20 methylation in mammalian nuclear genome
Source: Commun Biol. 2022 Nov 25;5:1292. doi: 10.1038/s42003-022-04241-8 (PMC9700808; doi:10.1038/s42003-022-04241-8)
Supplement: Supplementary file 6 — Supplementary Data 3 [file 42003_2022_4241_MOESM6_ESM.xlsx]

## Sheet: Figure 3c
IP GFP CTRL	IP SET8 CTRL	IP GFP MG132	IP SET8 MG132
1.21	57.7	4.2	105.4
1.69	67.5	0	113
