# Supplementary material for: Poly ADP-ribosylation of SET8 leads to aberrant H4K20 methylation in mammalian nuclear genome
Source: Commun Biol. 2022 Nov 25;5:1292. doi: 10.1038/s42003-022-04241-8 (PMC9700808; doi:10.1038/s42003-022-04241-8)
Supplement: Supplementary file 7 — Supplementary Data 4 [file 42003_2022_4241_MOESM7_ESM.xlsx]

## Sheet: Supplementary Figure 1a
G1	S	G2/M
-0.03	0.58	0.04
0.18	0.47	0.22
0.16	0.55	0.18
0.15	0.57	0.05
0.34	0.52	-0.12
0.32	0.69	-0.12
0.41	0.66	0.13
0.11	0.59	0.16
0.4	0.59	0.07
0.42	0.7	0.18
0.35	0.43	0.17
0.39	0.7	-0.1
0.33	0.53	0.07
0.43	0.6	-0.2
0.2	0.62	0.08
0.28	0.61	0.23
0.38	0.57	0.03
0.31	0.59	-0.6
0.43	0.53	0.03
0.42	0.51	-0.14
0.38	0.53	0.13
0.41	0.72	0.17
0.42	0.53	-0.03
0.33	0.45	0.06
0.24	0.59	-0.4
0.23	0.56	0.01
0.04	0.7	-0.17
0.31	0.53	-0.58
0.37	0.66	-0.41
0.3	0.78	0.12
0.26	0.5	0.17
0.01	0.62	0.26
0.36	0.69	-0.56
0.24	0.64	-0.05
0.17	0.54	0.11
0.37	0.56	0.27
0.36	0.59	-0.14
0.36	0.55	-0.13
0.27	0.5	-0.12
0.16	0.52	0.1
0.09	0.5	0.17
0.39	0.56	-0.02
0.4	0.78	0.13
0.37	0.51	0.17
0.39	0.58	0.24
0.4	0.59	0.05
0.32	0.67	0.25
0.2	0.53	0.17
0.34	0.55	0.3
0.35	0.53	0.11
0.38	0.54	0.1
0.34	0.53	-0.06
0.42	0.61	0.17
0.27	0.57	0.07
0.36	0.58	0.16
0.34	0.6	0.1
0.32	0.53	0.19
0.35	0.55	0.21
0.23	0.79	0.11
0.35	0.57	0.15
0.37	0.5	0.11
0.15	0.54	-0.07
0.21	0.61
0.23	0.54
0.32	0.55
0.28	0.62
0.33	0.55
0.22	0.57
0.13	0.48
0.29	0.52
0.32	0.63
0.34	0.56
0.2	0.61
0.21	0.54
0.31	0.61
0.42	0.58
0.42	0.55
0.42	0.69
0.33	0.6
0.21	0.57
0.36	0.65
0.36	0.52
0.21	0.64
0.09	0.6
0.34	0.68
0.26	0.55
0.24	0.53
0.27	0.53
0.28	0.49
0.29	0.58
0.29	0.7
0.3	0.59
0.36	0.52
0.38
