# Supplementary material for: Poly ADP-ribosylation of SET8 leads to aberrant H4K20 methylation in mammalian nuclear genome
Source: Commun Biol. 2022 Nov 25;5:1292. doi: 10.1038/s42003-022-04241-8 (PMC9700808; doi:10.1038/s42003-022-04241-8)
Supplement: Supplementary file 8 — Supplementary Data 5 [file 42003_2022_4241_MOESM8_ESM.xlsx]

## Sheet: Figure 4b
CHX (hrs)	GFP-SET8FL	GFP-SET8KA
0	1	1
3	0.555	0.923
6	0.405	0.72
9	0.199	0.516
12	0.033	0.423
22	0.054	0.406
