# Supplementary material for: Poly ADP-ribosylation of SET8 leads to aberrant H4K20 methylation in mammalian nuclear genome
Source: Commun Biol. 2022 Nov 25;5:1292. doi: 10.1038/s42003-022-04241-8 (PMC9700808; doi:10.1038/s42003-022-04241-8)
Supplement: Supplementary file 9 — Supplementary Data 6 [file 42003_2022_4241_MOESM9_ESM.xlsx]

## Sheet: Supplementary Figure 12
GST-SET8 FL	GST-SET8 M
33019	33579
6753	4170

## Sheet: Supplementary Figure 14
GST-SET8 FL-DNaseI	GST-SET8 FL+DNaseI
24081	23202
2222	1539
