# Supplementary material for: Poly ADP-ribosylation of SET8 leads to aberrant H4K20 methylation in mammalian nuclear genome
Source: Commun Biol. 2022 Nov 25;5:1292. doi: 10.1038/s42003-022-04241-8 (PMC9700808; doi:10.1038/s42003-022-04241-8)
Supplement: Supplementary file 10 — Supplementary Data 7 [file 42003_2022_4241_MOESM10_ESM.xlsx]

## Sheet: Supplementary Figure 14
FLAG/H4K20me1	FLAG-PARP1/H4K20me1	FLAG/H4K20me2	FLAG-PARP1/H4K20me2	FLAG/H4K20me3	FLAG-PARP1/H4K20me3	FLAG/SET8	FLAG-PARP1/SET8
1	0.45	1	0.65	1	0.65	1	0.61
1	0.27	1	0.44	1	0.44	1	0.57
