# Supplementary material for: Poly ADP-ribosylation of SET8 leads to aberrant H4K20 methylation in mammalian nuclear genome
Source: Commun Biol. 2022 Nov 25;5:1292. doi: 10.1038/s42003-022-04241-8 (PMC9700808; doi:10.1038/s42003-022-04241-8)
Supplement: Supplementary file 11 — Supplementary Data 8 [file 42003_2022_4241_MOESM11_ESM.xlsx]

## Sheet: Fig 4c
siGFP/H4K20me1	siPARP1/H4K20me1	siSET8/H4K20me1
1	0.9	0.55
1	0.947	0.43
1	1.55	0.68
