# Supplementary material for: Poly ADP-ribosylation of SET8 leads to aberrant H4K20 methylation in mammalian nuclear genome
Source: Commun Biol. 2022 Nov 25;5:1292. doi: 10.1038/s42003-022-04241-8 (PMC9700808; doi:10.1038/s42003-022-04241-8)
Supplement: Supplementary file 12 — Supplementary Data 9 [file 42003_2022_4241_MOESM12_ESM.xlsx]

## Sheet: Sheet1
Gene	baseMean	log2FoldChange	lfcSE	pvalue	padj
DDX60	4.11647	5.47609	1.91065	0.00415591	0.261269
FAM102A	2.57164	4.80428	2.1908	0.028312	0.999592
MSL3	2.23039	4.58729	2.25217	0.041667	0.999592
FBXL4	2.00187	4.42955	2.34373	0.0587635	0.999592
MPV17	1.94397	4.39295	2.33147	0.0595376	0.999592
BACH1	1.91502	4.37442	2.34592	0.0622248	0.999592
IFIT2	1.71545	4.21079	2.42935	0.0830427	0.999592
SAAL1	1.71545	4.21079	2.42935	0.0830427	0.999592
ZNF576	1.71545	4.21079	2.42935	0.0830427	0.999592
CDRT15	1.6865	4.18975	2.43962	0.0859097	0.999592
MB21D2	1.65755	4.16832	2.46787	0.0912127	0.999592
INIP	1.48693	4.0023	2.55823	0.117704	0.999592
IPW	1.45798	3.97791	2.56041	0.120275	0.999592
RPS6KB2	1.45798	3.97791	2.56041	0.120275	0.999592
TRMT44	1.45798	3.97791	2.56041	0.120275	0.999592
NCKIPSD	1.42903	3.95313	2.58568	0.1263	0.999592
ZNF462	1.42903	3.95313	2.58568	0.1263	0.999592
HEY1	1.40008	3.92758	2.6437	0.137374	0.999592
CDON	1.28735	3.79587	4.8257	0.431519	0.999592
ADAMTSL1	1.25841	3.75869	2.74228	0.170486	0.999592
F11R	1.25841	3.75869	2.74228	0.170486	0.999592
FAM104B	1.25841	3.75869	2.74228	0.170486	0.999592
LOC100289230	1.25841	3.75869	2.74228	0.170486	0.999592
PXMP4	1.25841	3.75869	2.74228	0.170486	0.999592
ZFP37	1.25841	3.75869	2.74228	0.170486	0.999592
ZNF594	1.25841	3.75869	2.74228	0.170486	0.999592
BTG2	1.22946	3.72953	2.72315	0.170823	0.999592
GRK5	1.22946	3.72953	2.72315	0.170823	0.999592
HSD17B8	1.22946	3.72953	2.72315	0.170823	0.999592
MRI1	1.22946	3.72953	2.72315	0.170823	0.999592
PPP2R2C	1.22946	3.72953	2.72315	0.170823	0.999592
RECQL5	1.22946	3.72953	2.72315	0.170823	0.999592
RTL10	1.22946	3.72953	2.72315	0.170823	0.999592
SIRT6	1.22946	3.72953	2.72315	0.170823	0.999592
ST3GAL3	1.22946	3.72953	2.72315	0.170823	0.999592
WDR19	1.22946	3.72953	2.72315	0.170823	0.999592
UBN2	3.74328	3.72698	1.87708	0.0470868	0.999592
MAGED2	3.71433	3.71679	1.87661	0.0476378	0.999592
0T9	1.20051	3.70008	2.74219	0.177236	0.999592
SCAPER	1.20051	3.70008	2.74219	0.177236	0.999592
SGTA	1.20051	3.70008	2.74219	0.177236	0.999592
ULK3	1.20051	3.70008	2.74219	0.177236	0.999592
WDR27	1.20051	3.70008	2.74219	0.177236	0.999592
SHISAL1	3.34679	3.69004	1.9284	0.0556814	0.999592
XRN1	3.34679	3.69004	1.9284	0.0556814	0.999592
ZNHIT2	3.31784	3.67913	1.93561	0.0573335	0.999592
ESCO2	1.17156	3.66978	2.79995	0.189973	0.999592
GTF2IRD2B	1.17156	3.66978	2.79995	0.189973	0.999592
H2AC21	1.17156	3.66978	2.79995	0.189973	0.999592
LGSN	1.17156	3.66978	2.79995	0.189973	0.999592
MTCL1	1.17156	3.66978	2.79995	0.189973	0.999592
PCBP4	1.17156	3.66978	2.79995	0.189973	0.999592
PDP1	1.17156	3.66978	2.79995	0.189973	0.999592
TPRG1	1.17156	3.66978	2.79995	0.189973	0.999592
WDR86-AS1	1.17156	3.66978	2.79995	0.189973	0.999592
ZNF26	1.17156	3.66978	2.79995	0.189973	0.999592
ZYG11A	1.17156	3.66978	2.79995	0.189973	0.999592
FAM201A	1.14261	3.63684	3.04917	0.232975	0.999592
ANO4	1.02988	3.46709	3.17294	0.274523	0.999592
B4GALT6	1.00094	3.42942	2.96108	0.246797	0.999592
F2R	1.00094	3.42942	2.96108	0.246797	0.999592
FNDC1	1.00094	3.42942	2.96108	0.246797	0.999592
GPR141	1.00094	3.42942	2.96108	0.246797	0.999592
LPXN	1.00094	3.42942	2.96108	0.246797	0.999592
MARK2P9	1.00094	3.42942	2.96108	0.246797	0.999592
MRPS18A	1.00094	3.42942	2.96108	0.246797	0.999592
SPATA46	1.00094	3.42942	2.96108	0.246797	0.999592
TLR9	1.00094	3.42942	2.96108	0.246797	0.999592
TSPOAP1	1.00094	3.42942	2.96108	0.246797	0.999592
ZNF713	1.00094	3.42942	2.96108	0.246797	0.999592
CRYBB2P1	0.971986	3.39294	2.96155	0.251934	0.999592
DET1	0.971986	3.39294	2.96155	0.251934	0.999592
FAM230C	0.971986	3.39294	2.96155	0.251934	0.999592
IGFBP1	0.971986	3.39294	2.96155	0.251934	0.999592
IGFBP5	0.971986	3.39294	2.96155	0.251934	0.999592
LINC02097	0.971986	3.39294	2.96155	0.251934	0.999592
LOC101928295	0.971986	3.39294	2.96155	0.251934	0.999592
0LCN	0.971986	3.39294	2.96155	0.251934	0.999592
PELI1	0.971986	3.39294	2.96155	0.251934	0.999592
POMGNT2	0.971986	3.39294	2.96155	0.251934	0.999592
PPM1N	0.971986	3.39294	2.96155	0.251934	0.999592
SDF2L1	0.971986	3.39294	2.96155	0.251934	0.999592
SDHAP1	0.971986	3.39294	2.96155	0.251934	0.999592
SERTAD2	0.971986	3.39294	2.96155	0.251934	0.999592
SLC10A1	0.971986	3.39294	2.96155	0.251934	0.999592
SPAAR	0.971986	3.39294	2.96155	0.251934	0.999592
TBC1D13	0.971986	3.39294	2.96155	0.251934	0.999592
TMEM141	0.971986	3.39294	2.96155	0.251934	0.999592
TRANK1	0.971986	3.39294	2.96155	0.251934	0.999592
TRIM21	0.971986	3.39294	2.96155	0.251934	0.999592
UBE2F	0.971986	3.39294	2.96155	0.251934	0.999592
WDR86	0.971986	3.39294	2.96155	0.251934	0.999592
DCAF5	3.02876	3.37684	1.98345	0.0886609	0.999592
C6orf47	0.943038	3.35556	3.01733	0.266096	0.999592
CYP4F11	0.943038	3.35556	3.01733	0.266096	0.999592
FBXW9	0.943038	3.35556	3.01733	0.266096	0.999592
FOXF1	0.943038	3.35556	3.01733	0.266096	0.999592
FUCA1	0.943038	3.35556	3.01733	0.266096	0.999592
GRHL3	0.943038	3.35556	3.01733	0.266096	0.999592
LINC01913	0.943038	3.35556	3.01733	0.266096	0.999592
MREG	0.943038	3.35556	3.01733	0.266096	0.999592
RAB36	0.943038	3.35556	3.01733	0.266096	0.999592
SETMAR	0.943038	3.35556	3.01733	0.266096	0.999592
SMG1P5	0.943038	3.35556	3.01733	0.266096	0.999592
SNORD26	0.943038	3.35556	3.01733	0.266096	0.999592
TRIM32	0.943038	3.35556	3.01733	0.266096	0.999592
ZNF416	0.943038	3.35556	3.01733	0.266096	0.999592
MOB3C	0.914089	3.31509	3.30525	0.315872	0.999592
MUC15	0.914089	3.31509	3.30525	0.315872	0.999592
POU2F1	0.914089	3.31509	3.30525	0.315872	0.999592
ZFPM2-AS1	0.914089	3.31509	3.30525	0.315872	0.999592
TRMT10A	2.74234	3.21559	2.0249	0.11228	0.999592
ZGRF1	2.46165	3.21166	2.12867	0.13136	0.999592
LINC01909	2.4327	3.19507	2.11035	0.130025	0.999592
MAT2B	2.68444	3.18394	2.04875	0.120163	0.999592
POLR3A	2.3748	3.16322	2.10938	0.133719	0.999592
GREM2	2.34585	3.14757	2.12427	0.138416	0.999592
AKR1A1	2.3169	3.13195	2.15232	0.145627	0.999592
MED23	2.54277	3.08126	2.08198	0.138882	0.999592
ATG10	0.772413	3.05181	3.53156	0.387503	0.999592
CAPN9	0.772413	3.05181	3.53156	0.387503	0.999592
CEP41	0.772413	3.05181	3.53156	0.387503	0.999592
DTNB	0.772413	3.05181	3.53156	0.387503	0.999592
ETNPPL	0.772413	3.05181	3.53156	0.387503	0.999592
FBXO34	0.772413	3.05181	3.53156	0.387503	0.999592
HAGLR	0.772413	3.05181	3.53156	0.387503	0.999592
ISOC2	0.772413	3.05181	3.53156	0.387503	0.999592
LGI4	0.772413	3.05181	3.53156	0.387503	0.999592
LOC101928068	0.772413	3.05181	3.53156	0.387503	0.999592
LUM	0.772413	3.05181	3.53156	0.387503	0.999592
NXT1	0.772413	3.05181	3.53156	0.387503	0.999592
SPOCK2	0.772413	3.05181	3.53156	0.387503	0.999592
TENM3	0.772413	3.05181	3.53156	0.387503	0.999592
TNNT2	0.772413	3.05181	3.53156	0.387503	0.999592
UCHL1	0.772413	3.05181	3.53156	0.387503	0.999592
CLK4	2.48487	3.04991	2.08038	0.142638	0.999592
MRPS33	2.17523	3.02096	2.17178	0.164224	0.999592
LAMA3	2.14628	3.00312	2.17132	0.166638	0.999592
ACADL	0.743464	3.00223	3.29857	0.362738	0.999592
ACOT1	0.743464	3.00223	3.29857	0.362738	0.999592
ADRB2	0.743464	3.00223	3.29857	0.362738	0.999592
ANGPTL1	0.743464	3.00223	3.29857	0.362738	0.999592
AP5S1	0.743464	3.00223	3.29857	0.362738	0.999592
ARFGEF3	0.743464	3.00223	3.29857	0.362738	0.999592
AXIN2	0.743464	3.00223	3.29857	0.362738	0.999592
CCNJL	0.743464	3.00223	3.29857	0.362738	0.999592
CTIF	0.743464	3.00223	3.29857	0.362738	0.999592
DPP3	0.743464	3.00223	3.29857	0.362738	0.999592
DT0	0.743464	3.00223	3.29857	0.362738	0.999592
FAM71D	0.743464	3.00223	3.29857	0.362738	0.999592
GABRG2	0.743464	3.00223	3.29857	0.362738	0.999592
GOLPH3L	0.743464	3.00223	3.29857	0.362738	0.999592
GTSE1-DT	0.743464	3.00223	3.29857	0.362738	0.999592
HAS1	0.743464	3.00223	3.29857	0.362738	0.999592
HCP5	0.743464	3.00223	3.29857	0.362738	0.999592
HOXC6	0.743464	3.00223	3.29857	0.362738	0.999592
IL11	0.743464	3.00223	3.29857	0.362738	0.999592
KIAA1755	0.743464	3.00223	3.29857	0.362738	0.999592
LINC00467	0.743464	3.00223	3.29857	0.362738	0.999592
LOC101928008	0.743464	3.00223	3.29857	0.362738	0.999592
LOC148709	0.743464	3.00223	3.29857	0.362738	0.999592
LOC440346	0.743464	3.00223	3.29857	0.362738	0.999592
LPCAT2	0.743464	3.00223	3.29857	0.362738	0.999592
LRMDA	0.743464	3.00223	3.29857	0.362738	0.999592
MATN2	0.743464	3.00223	3.29857	0.362738	0.999592
MMP9	0.743464	3.00223	3.29857	0.362738	0.999592
N4BP3	0.743464	3.00223	3.29857	0.362738	0.999592
PARGP1	0.743464	3.00223	3.29857	0.362738	0.999592
SETSIP	0.743464	3.00223	3.29857	0.362738	0.999592
SLC15A4	0.743464	3.00223	3.29857	0.362738	0.999592
SLCO1B3	0.743464	3.00223	3.29857	0.362738	0.999592
SMIM22	0.743464	3.00223	3.29857	0.362738	0.999592
SPAG16	0.743464	3.00223	3.29857	0.362738	0.999592
TCEANC	0.743464	3.00223	3.29857	0.362738	0.999592
TCP11L2	0.743464	3.00223	3.29857	0.362738	0.999592
YY2	0.743464	3.00223	3.29857	0.362738	0.999592
ZNF226	0.743464	3.00223	3.29857	0.362738	0.999592
ZNF767P	0.743464	3.00223	3.29857	0.362738	0.999592
EPAS1	2.11733	2.9855	2.1833	0.171493	0.999592
ACTR1B	0.714516	2.95316	3.34399	0.37717	0.999592
ANKRD53	0.714516	2.95316	3.34399	0.37717	0.999592
C12orf76	0.714516	2.95316	3.34399	0.37717	0.999592
CCDC191	0.714516	2.95316	3.34399	0.37717	0.999592
CEP85L	0.714516	2.95316	3.34399	0.37717	0.999592
CLN3	0.714516	2.95316	3.34399	0.37717	0.999592
COX19	0.714516	2.95316	3.34399	0.37717	0.999592
DDX28	0.714516	2.95316	3.34399	0.37717	0.999592
ETHE1	0.714516	2.95316	3.34399	0.37717	0.999592
FAM124A	0.714516	2.95316	3.34399	0.37717	0.999592
FAM71E2	0.714516	2.95316	3.34399	0.37717	0.999592
FAM72A	0.714516	2.95316	3.34399	0.37717	0.999592
FIBCD1	0.714516	2.95316	3.34399	0.37717	0.999592
FIGN	0.714516	2.95316	3.34399	0.37717	0.999592
GCNT2	0.714516	2.95316	3.34399	0.37717	0.999592
GPR68	0.714516	2.95316	3.34399	0.37717	0.999592
H6PD	0.714516	2.95316	3.34399	0.37717	0.999592
HSD11B1L	0.714516	2.95316	3.34399	0.37717	0.999592
KCNS1	0.714516	2.95316	3.34399	0.37717	0.999592
LINC01963	0.714516	2.95316	3.34399	0.37717	0.999592
LOC107984035	0.714516	2.95316	3.34399	0.37717	0.999592
LRRC23	0.714516	2.95316	3.34399	0.37717	0.999592
MAPKBP1	0.714516	2.95316	3.34399	0.37717	0.999592
MIP	0.714516	2.95316	3.34399	0.37717	0.999592
MIR328	0.714516	2.95316	3.34399	0.37717	0.999592
MUL1	0.714516	2.95316	3.34399	0.37717	0.999592
PLA2G4C-AS1	0.714516	2.95316	3.34399	0.37717	0.999592
PRKCH	0.714516	2.95316	3.34399	0.37717	0.999592
RAB8B	0.714516	2.95316	3.34399	0.37717	0.999592
RHBDL1	0.714516	2.95316	3.34399	0.37717	0.999592
RNF222	0.714516	2.95316	3.34399	0.37717	0.999592
SCAT8	0.714516	2.95316	3.34399	0.37717	0.999592
SLC39A12-AS1	0.714516	2.95316	3.34399	0.37717	0.999592
SLC6A4	0.714516	2.95316	3.34399	0.37717	0.999592
SMOX	0.714516	2.95316	3.34399	0.37717	0.999592
SPINT1	0.714516	2.95316	3.34399	0.37717	0.999592
STRADB	0.714516	2.95316	3.34399	0.37717	0.999592
TAF4B	0.714516	2.95316	3.34399	0.37717	0.999592
TCTE3	0.714516	2.95316	3.34399	0.37717	0.999592
TMEM170B	0.714516	2.95316	3.34399	0.37717	0.999592
TMEM47	0.714516	2.95316	3.34399	0.37717	0.999592
TMTC2	0.714516	2.95316	3.34399	0.37717	0.999592
TNFRSF10D	0.714516	2.95316	3.34399	0.37717	0.999592
USP12-AS2	0.714516	2.95316	3.34399	0.37717	0.999592
ZCCHC18	0.714516	2.95316	3.34399	0.37717	0.999592
ZNF473	0.714516	2.95316	3.34399	0.37717	0.999592
KCNE4	3.92236	2.93976	1.70274	0.0842605	0.999592
APOLD1	0.685567	2.90025	3.69051	0.431945	0.999592
C1orf50	0.685567	2.90025	3.69051	0.431945	0.999592
CBWD5	0.685567	2.90025	3.69051	0.431945	0.999592
D0JC19	0.685567	2.90025	3.69051	0.431945	0.999592
FAAH2	0.685567	2.90025	3.69051	0.431945	0.999592
LINC02709	0.685567	2.90025	3.69051	0.431945	0.999592
LOC730202	0.685567	2.90025	3.69051	0.431945	0.999592
MIR210HG	0.685567	2.90025	3.69051	0.431945	0.999592
NLRP1	0.685567	2.90025	3.69051	0.431945	0.999592
PCA3	0.685567	2.90025	3.69051	0.431945	0.999592
RBM47	0.685567	2.90025	3.69051	0.431945	0.999592
TMEM222	0.685567	2.90025	3.69051	0.431945	0.999592
TSTD3	0.685567	2.90025	3.69051	0.431945	0.999592
UNC50	0.685567	2.90025	3.69051	0.431945	0.999592
USE1	0.685567	2.90025	3.69051	0.431945	0.999592
ZFP82	0.685567	2.90025	3.69051	0.431945	0.999592
ZSCAN26	0.685567	2.90025	3.69051	0.431945	0.999592
CCDC113	2.2853	2.89959	2.13949	0.175331	0.999592
APLP1	1.9467	2.84333	2.25791	0.207932	0.999592
TRIP4	1.9467	2.84333	2.25791	0.207932	0.999592
LUC7L	1.91776	2.82278	2.24872	0.209376	0.999592
PARP12	1.91776	2.82278	2.24872	0.209376	0.999592
PLAGL1	1.91776	2.82278	2.24872	0.209376	0.999592
LANCL3	2.1695	2.81736	2.22603	0.205641	0.999592
CAMLG	3.60699	2.80766	1.70281	0.0991803	0.999592
CCDC51	1.88881	2.80261	2.25601	0.214131	0.999592
GIPC1	1.88881	2.80261	2.25601	0.214131	0.999592
0A40	1.88881	2.80261	2.25601	0.214131	0.999592
ZNF566	1.88881	2.80261	2.25601	0.214131	0.999592
TRAPPC1	3.57804	2.79615	1.69914	0.0998393	0.999592
EPC1	1.85986	2.78256	2.28	0.222306	0.999592
GSTM1	1.85986	2.78256	2.28	0.222306	0.999592
STK32C	1.85986	2.78256	2.28	0.222306	0.999592
HIF1AN	2.08572	2.7277	2.25671	0.226775	0.999592
AQP6	2.02783	2.69228	2.21108	0.223364	0.999592
PPARGC1A	1.99888	2.67141	2.21767	0.228357	0.999592
GYS1	3.29162	2.66827	1.74324	0.125858	0.999592
KIAA0040	3.26267	2.65772	1.75612	0.130177	0.999592
UBE4A	4.0846	2.64881	1.61983	0.101999	0.999592
NCKAP5	1.96993	2.64832	2.24108	0.237319	0.999592
UBL5	3.23372	2.64793	1.77748	0.136301	0.999592
EP400P1	1.71818	2.64087	2.37989	0.267144	0.999592
LINC01806	1.71818	2.64087	2.37989	0.267144	0.999592
DMAC2	1.68923	2.61635	2.34914	0.265388	0.999592
ZNF264	1.68923	2.61635	2.34914	0.265388	0.999592
TMED7	5.11987	2.59283	1.37125	0.0586435	0.999592
CLDND1	1.66029	2.59276	2.34817	0.269522	0.999592
FEZ2	1.66029	2.59276	2.34817	0.269522	0.999592
GABRE	1.66029	2.59276	2.34817	0.269522	0.999592
GNB1L	1.66029	2.59276	2.34817	0.269522	0.999592
PITPNM2	1.66029	2.59276	2.34817	0.269522	0.999592
PLEKHF2	1.66029	2.59276	2.34817	0.269522	0.999592
PRAG1	1.66029	2.59276	2.34817	0.269522	0.999592
ZNF550	1.66029	2.59276	2.34817	0.269522	0.999592
ZNF862	1.66029	2.59276	2.34817	0.269522	0.999592
ATXN1	3.54643	2.58566	1.70603	0.12962	0.999592
G0Q	4.60759	2.57045	1.50545	0.0877425	0.999592
EVI5	1.63134	2.5694	2.36819	0.277936	0.999592
FEM1C	1.63134	2.5694	2.36819	0.277936	0.999592
NBEAL1	1.63134	2.5694	2.36819	0.277936	0.999592
PPM1H	1.63134	2.5694	2.36819	0.277936	0.999592
TTLL4	3.0631	2.55253	1.78266	0.152182	0.999592
COQ5	3.45959	2.55185	1.65822	0.123828	0.999592
APBA3	1.60239	2.54604	2.41872	0.292507	0.999592
EZH1	1.60239	2.54604	2.41872	0.292507	0.999592
PATZ1	3.03415	2.54069	1.79354	0.156607	0.999592
COX4I1	5.31372	2.53608	1.37384	0.0648964	0.999592
CDK8	2.97625	2.51967	1.84618	0.172315	0.999592
ADAMTS15	0.514942	2.46656	4.15191	0.55246	0.999592
ANKFN1	0.514942	2.46656	4.15191	0.55246	0.999592
ANKRD23	0.514942	2.46656	4.15191	0.55246	0.999592
ATP2C2-AS1	0.514942	2.46656	4.15191	0.55246	0.999592
ATXN7L2	0.514942	2.46656	4.15191	0.55246	0.999592
C9orf72	0.514942	2.46656	4.15191	0.55246	0.999592
CASQ1	0.514942	2.46656	4.15191	0.55246	0.999592
CCDC149	0.514942	2.46656	4.15191	0.55246	0.999592
CCDC71	0.514942	2.46656	4.15191	0.55246	0.999592
CDK20	0.514942	2.46656	4.15191	0.55246	0.999592
CHIT1	0.514942	2.46656	4.15191	0.55246	0.999592
COPZ2	0.514942	2.46656	4.15191	0.55246	0.999592
CYP2U1	0.514942	2.46656	4.15191	0.55246	0.999592
DBH	0.514942	2.46656	4.15191	0.55246	0.999592
DCAF4L1	0.514942	2.46656	4.15191	0.55246	0.999592
DUSP10	0.514942	2.46656	4.15191	0.55246	0.999592
EML1	0.514942	2.46656	4.15191	0.55246	0.999592
ERVV-2	0.514942	2.46656	4.15191	0.55246	0.999592
ESPN	0.514942	2.46656	4.15191	0.55246	0.999592
FER1L6	0.514942	2.46656	4.15191	0.55246	0.999592
GLRA4	0.514942	2.46656	4.15191	0.55246	0.999592
GYG2	0.514942	2.46656	4.15191	0.55246	0.999592
HERC2P9	0.514942	2.46656	4.15191	0.55246	0.999592
HIGD2B	0.514942	2.46656	4.15191	0.55246	0.999592
HLA-DMB	0.514942	2.46656	4.15191	0.55246	0.999592
IL21R	0.514942	2.46656	4.15191	0.55246	0.999592
KC0B2	0.514942	2.46656	4.15191	0.55246	0.999592
KCNJ2	0.514942	2.46656	4.15191	0.55246	0.999592
KLHL41	0.514942	2.46656	4.15191	0.55246	0.999592
LINC01509	0.514942	2.46656	4.15191	0.55246	0.999592
LINC02202	0.514942	2.46656	4.15191	0.55246	0.999592
LOC101928837	0.514942	2.46656	4.15191	0.55246	0.999592
LOC102723672	0.514942	2.46656	4.15191	0.55246	0.999592
LOC107984282	0.514942	2.46656	4.15191	0.55246	0.999592
LRCH1	0.514942	2.46656	4.15191	0.55246	0.999592
MEIS1-AS3	0.514942	2.46656	4.15191	0.55246	0.999592
MGP	0.514942	2.46656	4.15191	0.55246	0.999592
MIR1587	0.514942	2.46656	4.15191	0.55246	0.999592
MIR3132	0.514942	2.46656	4.15191	0.55246	0.999592
MIR4502	0.514942	2.46656	4.15191	0.55246	0.999592
MKX-AS1	0.514942	2.46656	4.15191	0.55246	0.999592
NELL2	0.514942	2.46656	4.15191	0.55246	0.999592
OSBPL6	0.514942	2.46656	4.15191	0.55246	0.999592
P2RX2	0.514942	2.46656	4.15191	0.55246	0.999592
PKD1P3-NPIPA1	0.514942	2.46656	4.15191	0.55246	0.999592
RAP1GAP	0.514942	2.46656	4.15191	0.55246	0.999592
RNF38	0.514942	2.46656	4.15191	0.55246	0.999592
SIGLEC15	0.514942	2.46656	4.15191	0.55246	0.999592
SLC8A1	0.514942	2.46656	4.15191	0.55246	0.999592
TASP1	0.514942	2.46656	4.15191	0.55246	0.999592
TCN2	0.514942	2.46656	4.15191	0.55246	0.999592
TMEM185A	0.514942	2.46656	4.15191	0.55246	0.999592
TRPC4	0.514942	2.46656	4.15191	0.55246	0.999592
TSTD1	0.514942	2.46656	4.15191	0.55246	0.999592
ULBP3	0.514942	2.46656	4.15191	0.55246	0.999592
YPEL3	0.514942	2.46656	4.15191	0.55246	0.999592
ZBED8	0.514942	2.46656	4.15191	0.55246	0.999592
ZFP1	0.514942	2.46656	4.15191	0.55246	0.999592
ZNF385A	0.514942	2.46656	4.15191	0.55246	0.999592
ZNF449	0.514942	2.46656	4.15191	0.55246	0.999592
ZNF701	0.514942	2.46656	4.15191	0.55246	0.999592
GAREM1	1.77035	2.45102	2.30296	0.287196	0.999592
RBM22	1.77035	2.45102	2.30296	0.287196	0.999592
TOGARAM1	1.77035	2.45102	2.30296	0.287196	0.999592
ZMYM1	1.77035	2.45102	2.30296	0.287196	0.999592
ZNF860	1.77035	2.45102	2.30296	0.287196	0.999592
ADSS1	3.26001	2.44469	1.7119	0.153274	0.999592
KIAA1549	2.83458	2.42642	1.8289	0.184604	0.999592
ZNF605	1.74141	2.42538	2.32223	0.296291	0.999592
HERC3	3.20212	2.41989	1.69374	0.153084	0.999592
ZMAT3	4.20844	2.41565	1.51916	0.111809	0.999592
INSIG2	2.80563	2.41302	1.83707	0.189011	0.999592
KCNU1	1.48966	2.40851	2.64775	0.363011	0.999592
VWA8	3.17317	2.40711	1.69614	0.155849	0.999592
DEPDC5	1.71246	2.39585	2.37119	0.312304	0.999592
LETM2	1.71246	2.39585	2.37119	0.312304	0.999592
COPS5	3.14422	2.39395	1.70603	0.160549	0.999592
TAB1	3.14422	2.39395	1.70603	0.160549	0.999592
ACAD8	0.485993	2.39292	3.90557	0.540079	0.999592
ACTC1	0.485993	2.39292	3.90557	0.540079	0.999592
ADM	0.485993	2.39292	3.90557	0.540079	0.999592
ALPK1	0.485993	2.39292	3.90557	0.540079	0.999592
AMPD3	0.485993	2.39292	3.90557	0.540079	0.999592
ARHGEF19	0.485993	2.39292	3.90557	0.540079	0.999592
ARHGEF3	0.485993	2.39292	3.90557	0.540079	0.999592
ASCL5	0.485993	2.39292	3.90557	0.540079	0.999592
BMF	0.485993	2.39292	3.90557	0.540079	0.999592
C11orf45	0.485993	2.39292	3.90557	0.540079	0.999592
C1QTNF3	0.485993	2.39292	3.90557	0.540079	0.999592
CASZ1	0.485993	2.39292	3.90557	0.540079	0.999592
CCNE1	0.485993	2.39292	3.90557	0.540079	0.999592
CEP83-DT	0.485993	2.39292	3.90557	0.540079	0.999592
CFAP45	0.485993	2.39292	3.90557	0.540079	0.999592
CGRRF1	0.485993	2.39292	3.90557	0.540079	0.999592
CLEC2D	0.485993	2.39292	3.90557	0.540079	0.999592
CPLX1	0.485993	2.39292	3.90557	0.540079	0.999592
CREG2	0.485993	2.39292	3.90557	0.540079	0.999592
CST7	0.485993	2.39292	3.90557	0.540079	0.999592
CYSLTR2	0.485993	2.39292	3.90557	0.540079	0.999592
DAAM2-AS1	0.485993	2.39292	3.90557	0.540079	0.999592
DCC	0.485993	2.39292	3.90557	0.540079	0.999592
DIP2C	0.485993	2.39292	3.90557	0.540079	0.999592
DKFZP586I1420	0.485993	2.39292	3.90557	0.540079	0.999592
FAM161A	0.485993	2.39292	3.90557	0.540079	0.999592
FAM163A	0.485993	2.39292	3.90557	0.540079	0.999592
FBXO27	0.485993	2.39292	3.90557	0.540079	0.999592
FBXO6	0.485993	2.39292	3.90557	0.540079	0.999592
FNIP2	0.485993	2.39292	3.90557	0.540079	0.999592
FRG1BP	0.485993	2.39292	3.90557	0.540079	0.999592
FRMD6-AS1	0.485993	2.39292	3.90557	0.540079	0.999592
FRMPD3-AS1	0.485993	2.39292	3.90557	0.540079	0.999592
GABARAPL2	0.485993	2.39292	3.90557	0.540079	0.999592
GLRB	0.485993	2.39292	3.90557	0.540079	0.999592
GPR75	0.485993	2.39292	3.90557	0.540079	0.999592
GRID1	0.485993	2.39292	3.90557	0.540079	0.999592
HECW1	0.485993	2.39292	3.90557	0.540079	0.999592
HES1	0.485993	2.39292	3.90557	0.540079	0.999592
HOMEZ	0.485993	2.39292	3.90557	0.540079	0.999592
HTR1D	0.485993	2.39292	3.90557	0.540079	0.999592
IFNLR1	0.485993	2.39292	3.90557	0.540079	0.999592
INPP4A	0.485993	2.39292	3.90557	0.540079	0.999592
INTS14	0.485993	2.39292	3.90557	0.540079	0.999592
INTS6L	0.485993	2.39292	3.90557	0.540079	0.999592
KIT	0.485993	2.39292	3.90557	0.540079	0.999592
KLHL32	0.485993	2.39292	3.90557	0.540079	0.999592
KY	0.485993	2.39292	3.90557	0.540079	0.999592
LINC00174	0.485993	2.39292	3.90557	0.540079	0.999592
LINC00486	0.485993	2.39292	3.90557	0.540079	0.999592
LINC02613	0.485993	2.39292	3.90557	0.540079	0.999592
LOC102724580	0.485993	2.39292	3.90557	0.540079	0.999592
LOC105378663	0.485993	2.39292	3.90557	0.540079	0.999592
LPIN3	0.485993	2.39292	3.90557	0.540079	0.999592
LRRN4	0.485993	2.39292	3.90557	0.540079	0.999592
MAP1LC3C	0.485993	2.39292	3.90557	0.540079	0.999592
MIR4523	0.485993	2.39292	3.90557	0.540079	0.999592
MR1	0.485993	2.39292	3.90557	0.540079	0.999592
MTUS2-AS1	0.485993	2.39292	3.90557	0.540079	0.999592
0T1	0.485993	2.39292	3.90557	0.540079	0.999592
NDNF	0.485993	2.39292	3.90557	0.540079	0.999592
NGEF	0.485993	2.39292	3.90557	0.540079	0.999592
NIM1K	0.485993	2.39292	3.90557	0.540079	0.999592
NINL	0.485993	2.39292	3.90557	0.540079	0.999592
NRADDP	0.485993	2.39292	3.90557	0.540079	0.999592
PCDHB12	0.485993	2.39292	3.90557	0.540079	0.999592
PI16	0.485993	2.39292	3.90557	0.540079	0.999592
PLEKHF1	0.485993	2.39292	3.90557	0.540079	0.999592
POLM	0.485993	2.39292	3.90557	0.540079	0.999592
POM121L9P	0.485993	2.39292	3.90557	0.540079	0.999592
POSTN	0.485993	2.39292	3.90557	0.540079	0.999592
PPP1R26-AS1	0.485993	2.39292	3.90557	0.540079	0.999592
PRB3	0.485993	2.39292	3.90557	0.540079	0.999592
PRR5	0.485993	2.39292	3.90557	0.540079	0.999592
RDM1	0.485993	2.39292	3.90557	0.540079	0.999592
SDHAF4	0.485993	2.39292	3.90557	0.540079	0.999592
SIRT2	0.485993	2.39292	3.90557	0.540079	0.999592
SLC16A11	0.485993	2.39292	3.90557	0.540079	0.999592
SLC9A1	0.485993	2.39292	3.90557	0.540079	0.999592
SLCO4A1	0.485993	2.39292	3.90557	0.540079	0.999592
SMDT1	0.485993	2.39292	3.90557	0.540079	0.999592
SMPD5	0.485993	2.39292	3.90557	0.540079	0.999592
SMUG1	0.485993	2.39292	3.90557	0.540079	0.999592
SNORD4A	0.485993	2.39292	3.90557	0.540079	0.999592
SRD5A3	0.485993	2.39292	3.90557	0.540079	0.999592
SRGAP2B	0.485993	2.39292	3.90557	0.540079	0.999592
TBC1D2B	0.485993	2.39292	3.90557	0.540079	0.999592
THYN1	0.485993	2.39292	3.90557	0.540079	0.999592
TIGIT	0.485993	2.39292	3.90557	0.540079	0.999592
TINCR	0.485993	2.39292	3.90557	0.540079	0.999592
TMEM163	0.485993	2.39292	3.90557	0.540079	0.999592
TMEM203	0.485993	2.39292	3.90557	0.540079	0.999592
TMEM256-PLSCR3	0.485993	2.39292	3.90557	0.540079	0.999592
TMOD2	0.485993	2.39292	3.90557	0.540079	0.999592
TNRC6C	0.485993	2.39292	3.90557	0.540079	0.999592
TNRC6C-AS1	0.485993	2.39292	3.90557	0.540079	0.999592
TPK1	0.485993	2.39292	3.90557	0.540079	0.999592
TRIM46	0.485993	2.39292	3.90557	0.540079	0.999592
TTYH1	0.485993	2.39292	3.90557	0.540079	0.999592
UBTD1	0.485993	2.39292	3.90557	0.540079	0.999592
VAMP4	0.485993	2.39292	3.90557	0.540079	0.999592
ZNF185	0.485993	2.39292	3.90557	0.540079	0.999592
ZNF383	0.485993	2.39292	3.90557	0.540079	0.999592
ZNF540	0.485993	2.39292	3.90557	0.540079	0.999592
ZNF589	0.485993	2.39292	3.90557	0.540079	0.999592
ZNF600	0.485993	2.39292	3.90557	0.540079	0.999592
ZNF720	0.485993	2.39292	3.90557	0.540079	0.999592
ZNF788P	0.485993	2.39292	3.90557	0.540079	0.999592
ZNF792	0.485993	2.39292	3.90557	0.540079	0.999592
ZNF8	0.485993	2.39292	3.90557	0.540079	0.999592
ZNF81	0.485993	2.39292	3.90557	0.540079	0.999592
ZNRF3	0.485993	2.39292	3.90557	0.540079	0.999592
ZBTB24	2.74773	2.38911	1.88698	0.205477	0.999592
MAML2	1.46071	2.37524	2.49215	0.340545	0.999592
TMEM267	3.08632	2.3658	1.75381	0.177353	0.999592
SLFN5	7.52063	2.35495	1.10263	0.0326998	0.999592
PRKAB2	1.68351	2.3521	2.53977	0.354391	0.999592
DTX3	1.43176	2.34656	2.46959	0.342021	0.999592
FBLN5	1.43176	2.34656	2.46959	0.342021	0.999592
INSYN2A	1.43176	2.34656	2.46959	0.342021	0.999592
MPZL2	1.43176	2.34656	2.46959	0.342021	0.999592
NUP37	1.43176	2.34656	2.46959	0.342021	0.999592
RANBP10	1.43176	2.34656	2.46959	0.342021	0.999592
RNFT1	1.43176	2.34656	2.46959	0.342021	0.999592
ZNF837	1.43176	2.34656	2.46959	0.342021	0.999592
SPTLC1	4.40536	2.33737	1.44064	0.104708	0.999592
MON2	4.715	2.32022	1.40024	0.097516	0.999592
ASAH2B	1.40281	2.3186	2.48232	0.35028	0.999592
B3GALT6	1.40281	2.3186	2.48232	0.35028	0.999592
GAA	1.40281	2.3186	2.48232	0.35028	0.999592
H2AC6	1.40281	2.3186	2.48232	0.35028	0.999592
LOXL4	1.40281	2.3186	2.48232	0.35028	0.999592
PDGFD	1.40281	2.3186	2.48232	0.35028	0.999592
RTCA	1.40281	2.3186	2.48232	0.35028	0.999592
SERPINE1	1.40281	2.3186	2.48232	0.35028	0.999592
SLC39A4	1.40281	2.3186	2.48232	0.35028	0.999592
TLCD2	1.40281	2.3186	2.48232	0.35028	0.999592
ZNF22-AS1	1.40281	2.3186	2.48232	0.35028	0.999592
ZNF234	1.40281	2.3186	2.48232	0.35028	0.999592
ZNF765	1.40281	2.3186	2.48232	0.35028	0.999592
ABCA8	0.457045	2.31552	4.35406	0.594859	0.999592
ACTR3B	0.457045	2.31552	4.35406	0.594859	0.999592
AK8	0.457045	2.31552	4.35406	0.594859	0.999592
AKAP14	0.457045	2.31552	4.35406	0.594859	0.999592
AKR7A2	0.457045	2.31552	4.35406	0.594859	0.999592
AP1M1	0.457045	2.31552	4.35406	0.594859	0.999592
APCDD1	0.457045	2.31552	4.35406	0.594859	0.999592
ARHGEF10L	0.457045	2.31552	4.35406	0.594859	0.999592
ARL2	0.457045	2.31552	4.35406	0.594859	0.999592
AVPR2	0.457045	2.31552	4.35406	0.594859	0.999592
BLVRB	0.457045	2.31552	4.35406	0.594859	0.999592
CDPF1	0.457045	2.31552	4.35406	0.594859	0.999592
COX18	0.457045	2.31552	4.35406	0.594859	0.999592
CSNK1A1P1	0.457045	2.31552	4.35406	0.594859	0.999592
DIS3L2	0.457045	2.31552	4.35406	0.594859	0.999592
ELAC1	0.457045	2.31552	4.35406	0.594859	0.999592
ENDOU	0.457045	2.31552	4.35406	0.594859	0.999592
EPB41L4B	0.457045	2.31552	4.35406	0.594859	0.999592
EXD2	0.457045	2.31552	4.35406	0.594859	0.999592
FAAP24	0.457045	2.31552	4.35406	0.594859	0.999592
FRK	0.457045	2.31552	4.35406	0.594859	0.999592
GRK4	0.457045	2.31552	4.35406	0.594859	0.999592
H2BC6	0.457045	2.31552	4.35406	0.594859	0.999592
HES6	0.457045	2.31552	4.35406	0.594859	0.999592
HOXD9	0.457045	2.31552	4.35406	0.594859	0.999592
IL4R	0.457045	2.31552	4.35406	0.594859	0.999592
ITGAL	0.457045	2.31552	4.35406	0.594859	0.999592
KANK4	0.457045	2.31552	4.35406	0.594859	0.999592
LINC00970	0.457045	2.31552	4.35406	0.594859	0.999592
LINCR-0002	0.457045	2.31552	4.35406	0.594859	0.999592
LOC101927066	0.457045	2.31552	4.35406	0.594859	0.999592
LOC284241	0.457045	2.31552	4.35406	0.594859	0.999592
LOC554206	0.457045	2.31552	4.35406	0.594859	0.999592
LPAR5	0.457045	2.31552	4.35406	0.594859	0.999592
MAP1LC3B2	0.457045	2.31552	4.35406	0.594859	0.999592
MIR4454	0.457045	2.31552	4.35406	0.594859	0.999592
MIR93	0.457045	2.31552	4.35406	0.594859	0.999592
MIRLET7I	0.457045	2.31552	4.35406	0.594859	0.999592
MSX2	0.457045	2.31552	4.35406	0.594859	0.999592
NBPF20	0.457045	2.31552	4.35406	0.594859	0.999592
NOTCH2NLR	0.457045	2.31552	4.35406	0.594859	0.999592
NOXA1	0.457045	2.31552	4.35406	0.594859	0.999592
NPSR1-AS1	0.457045	2.31552	4.35406	0.594859	0.999592
OAS1	0.457045	2.31552	4.35406	0.594859	0.999592
PLCH2	0.457045	2.31552	4.35406	0.594859	0.999592
PLSCR4	0.457045	2.31552	4.35406	0.594859	0.999592
POC5	0.457045	2.31552	4.35406	0.594859	0.999592
PPCDC	0.457045	2.31552	4.35406	0.594859	0.999592
PTPRQ	0.457045	2.31552	4.35406	0.594859	0.999592
RAB43	0.457045	2.31552	4.35406	0.594859	0.999592
RASSF9	0.457045	2.31552	4.35406	0.594859	0.999592
RNF125	0.457045	2.31552	4.35406	0.594859	0.999592
SLC17A9	0.457045	2.31552	4.35406	0.594859	0.999592
SLC36A1	0.457045	2.31552	4.35406	0.594859	0.999592
SLC44A5	0.457045	2.31552	4.35406	0.594859	0.999592
SNORD65C	0.457045	2.31552	4.35406	0.594859	0.999592
SPACA6	0.457045	2.31552	4.35406	0.594859	0.999592
STT3A-AS1	0.457045	2.31552	4.35406	0.594859	0.999592
SYT11	0.457045	2.31552	4.35406	0.594859	0.999592
TEX36-AS1	0.457045	2.31552	4.35406	0.594859	0.999592
TMEM160	0.457045	2.31552	4.35406	0.594859	0.999592
TRIM62	0.457045	2.31552	4.35406	0.594859	0.999592
UTS2	0.457045	2.31552	4.35406	0.594859	0.999592
WBP1	0.457045	2.31552	4.35406	0.594859	0.999592
WSCD1	0.457045	2.31552	4.35406	0.594859	0.999592
ZDHHC18	0.457045	2.31552	4.35406	0.594859	0.999592
ZNF14	0.457045	2.31552	4.35406	0.594859	0.999592
ZNF223	0.457045	2.31552	4.35406	0.594859	0.999592
ZNF235	0.457045	2.31552	4.35406	0.594859	0.999592
ZNF253	0.457045	2.31552	4.35406	0.594859	0.999592
ZNF324B	0.457045	2.31552	4.35406	0.594859	0.999592
ZNF443	0.457045	2.31552	4.35406	0.594859	0.999592
ZNF467	0.457045	2.31552	4.35406	0.594859	0.999592
ZNF717	0.457045	2.31552	4.35406	0.594859	0.999592
ZNF823	0.457045	2.31552	4.35406	0.594859	0.999592
LINC01352	4.31851	2.30937	1.44392	0.109737	0.999592
ZNF561	2.635	2.30444	1.8911	0.223008	0.999592
C1orf109	1.37387	2.29067	2.53085	0.365414	0.999592
DIRC3	1.37387	2.29067	2.53085	0.365414	0.999592
MAP3K5-AS1	1.37387	2.29067	2.53085	0.365414	0.999592
ODF2L	1.37387	2.29067	2.53085	0.365414	0.999592
PSTPIP2	1.37387	2.29067	2.53085	0.365414	0.999592
ZNF84	1.37387	2.29067	2.53085	0.365414	0.999592
ZSCAN5C	1.37387	2.29067	2.53085	0.365414	0.999592
XPR1	3.89614	2.28857	1.64036	0.162968	0.999592
NTNG1	2.60606	2.2879	1.8841	0.224626	0.999592
PRR14L	2.60606	2.2879	1.8841	0.224626	0.999592
ERCC4	3.34114	2.28229	1.72447	0.185677	0.999592
TGFBR2	6.28578	2.28002	1.23296	0.0644258	0.999592
NEDD4	2.94465	2.27478	1.73612	0.190106	0.999592
RETSAT	2.94465	2.27478	1.73612	0.190106	0.999592
ZBTB44	2.94465	2.27478	1.73612	0.190106	0.999592
STX7	2.57711	2.27256	1.88843	0.228818	0.999592
LINC01145	1.34492	2.26285	2.72379	0.406103	0.999592
CETN2	2.9157	2.26057	1.74323	0.194709	0.999592
RAB3C	2.9157	2.26057	1.74323	0.194709	0.999592
DSC2	2.54816	2.25827	1.90422	0.23565	0.999592
COG4	3.28324	2.25706	1.72181	0.189903	0.999592
SMG8	2.51921	2.24512	1.9345	0.245817	0.999592
STK11IP	2.51921	2.24512	1.9345	0.245817	0.999592
TRAFD1	2.51921	2.24512	1.9345	0.245817	0.999592
LINC01089	3.25429	2.24224	1.73212	0.195491	0.999592
EFCAB7	1.59973	2.23167	2.58847	0.388601	0.999592
TAF1A	1.59973	2.23167	2.58847	0.388601	0.999592
RERE	2.8578	2.2303	1.78835	0.21235	0.999592
ERBB4	1.57078	2.21692	2.43814	0.36321	0.999592
EXOSC5	1.57078	2.21692	2.43814	0.36321	0.999592
IMMP2L	1.57078	2.21692	2.43814	0.36321	0.999592
ENTPD4	5.66077	2.2033	1.25492	0.0791339	0.999592
CYB5R3	4.89674	2.19394	1.39464	0.11569	0.999592
ATF7	1.54183	2.19159	2.41467	0.364083	0.999592
CEP164	1.54183	2.19159	2.41467	0.364083	0.999592
LINC00623	1.54183	2.19159	2.41467	0.364083	0.999592
ZFPL1	1.54183	2.19159	2.41467	0.364083	0.999592
CDKAL1	2.43543	2.17625	2.01175	0.279355	0.999592
EFCAB11	1.51288	2.16262	2.4259	0.372677	0.999592
SLC25A14	1.51288	2.16262	2.4259	0.372677	0.999592
WDR59	1.51288	2.16262	2.4259	0.372677	0.999592
ASAP1	7.55497	2.15747	1.09946	0.0497275	0.999592
RECK	2.40648	2.15381	1.96898	0.274013	0.999592
VIPAS39	3.11261	2.14563	1.77698	0.227256	0.999592
CASP2	2.37753	2.13427	1.95169	0.274151	0.999592
TTC13	2.37753	2.13427	1.95169	0.274151	0.999592
PGAP2	3.91936	2.13402	1.4973	0.154087	0.999592
CEP97	1.48394	2.12927	2.47232	0.389103	0.999592
H2AC20	1.48394	2.12927	2.47232	0.389103	0.999592
HCFC2	1.48394	2.12927	2.47232	0.389103	0.999592
IRF1-AS1	1.48394	2.12927	2.47232	0.389103	0.999592
PLXNB3	1.48394	2.12927	2.47232	0.389103	0.999592
VPS18	1.48394	2.12927	2.47232	0.389103	0.999592
C15orf65	2.71612	2.12909	1.7836	0.232594	0.999592
C1QTNF6	2.71612	2.12909	1.7836	0.232594	0.999592
MAN2B1	2.71612	2.12909	1.7836	0.232594	0.999592
TLL1	2.71612	2.12909	1.7836	0.232594	0.999592
POGLUT1	3.05472	2.11955	1.76441	0.229643	0.999592
FBXO4	2.34858	2.11644	1.95014	0.2778	0.999592
LYPLA1	2.34858	2.11644	1.95014	0.2778	0.999592
0GK	2.34858	2.11644	1.95014	0.2778	0.999592
ZNF184	2.34858	2.11644	1.95014	0.2778	0.999592
DUSP6	2.68718	2.11361	1.78707	0.236918	0.999592
RNF114	2.68718	2.11361	1.78707	0.236918	0.999592
ZYG11B	2.68718	2.11361	1.78707	0.236918	0.999592
TMEM11	4.20006	2.11285	1.45362	0.146083	0.999592
MYNN	2.65823	2.09759	1.80113	0.244183	0.999592
MYRF	5.31645	2.09673	1.28986	0.104045	0.999592
EEF2K	3.80357	2.09123	1.51547	0.16761	0.999592
HELQ	1.23219	2.08859	2.81117	0.457504	0.999592
TRIM6	1.23219	2.08859	2.81117	0.457504	0.999592
SMAD5-AS1	2.29069	2.08457	1.9906	0.295002	0.999592
CBR4	1.45499	2.08017	2.65569	0.433459	0.999592
RETREG2	3.74567	2.06944	1.56943	0.187305	0.999592
ZW10	2.96787	2.06714	1.82015	0.256082	0.999592
C1QTNF12	1.20324	2.04889	2.64484	0.438533	0.999592
EPHA4	1.20324	2.04889	2.64484	0.438533	0.999592
GATD1	1.20324	2.04889	2.64484	0.438533	0.999592
LOC105374454	1.20324	2.04889	2.64484	0.438533	0.999592
MRPL11	1.20324	2.04889	2.64484	0.438533	0.999592
NT5C1B	1.20324	2.04889	2.64484	0.438533	0.999592
OMA1	1.20324	2.04889	2.64484	0.438533	0.999592
PAXIP1-AS1	1.20324	2.04889	2.64484	0.438533	0.999592
RPRM	1.20324	2.04889	2.64484	0.438533	0.999592
SCRN2	1.20324	2.04889	2.64484	0.438533	0.999592
STING1	1.20324	2.04889	2.64484	0.438533	0.999592
KLHL20	6.32012	2.0487	1.16732	0.0792534	0.999592
TMBIM1	5.95258	2.04086	1.21183	0.0921597	0.999592
VPS54	4.83619	2.03927	1.33921	0.127823	0.999592
TMEM38B	4.02943	2.02947	1.48269	0.171071	0.999592
USP13	3.69084	2.0263	1.5356	0.186986	0.999592
PPP2R5C	4.00049	2.0192	1.47847	0.172022	0.999592
WDR44	5.46925	2.01849	1.35916	0.137515	0.999592
ABCA5	1.17429	2.01389	2.63734	0.445101	0.999592
ATG4C	1.17429	2.01389	2.63734	0.445101	0.999592
CCDC162P	1.17429	2.01389	2.63734	0.445101	0.999592
CRCP	1.17429	2.01389	2.63734	0.445101	0.999592
DSCR9	1.17429	2.01389	2.63734	0.445101	0.999592
HHIPL1	1.17429	2.01389	2.63734	0.445101	0.999592
IGFL2-AS1	1.17429	2.01389	2.63734	0.445101	0.999592
LINC02874	1.17429	2.01389	2.63734	0.445101	0.999592
LOC105371880	1.17429	2.01389	2.63734	0.445101	0.999592
LOC283710	1.17429	2.01389	2.63734	0.445101	0.999592
OSER1-DT	1.17429	2.01389	2.63734	0.445101	0.999592
PLCB4	1.17429	2.01389	2.63734	0.445101	0.999592
SCAMP2	1.17429	2.01389	2.63734	0.445101	0.999592
SLC6A7	1.17429	2.01389	2.63734	0.445101	0.999592
STK24-AS1	1.17429	2.01389	2.63734	0.445101	0.999592
ZMAT5	4.74934	2.01346	1.34795	0.135249	0.999592
EIF4EBP2	7.63343	2.01142	1.06599	0.0591738	0.999592
CFAP298	3.63295	2.00298	1.52566	0.18923	0.999592
PEX19	3.94259	1.99697	1.48703	0.179297	0.999592
CAMK2D	2.88409	1.99495	1.84347	0.279177	0.999592
C1GALT1C1	3.26541	1.99219	1.65885	0.229772	0.999592
PTPN4	3.57505	1.97997	1.54266	0.199325	0.999592
B3GALT1-AS1	1.14534	1.97923	2.68078	0.46033	0.999592
GOLGA8IP	1.14534	1.97923	2.68078	0.46033	0.999592
LIF	1.14534	1.97923	2.68078	0.46033	0.999592
TRAIP	1.14534	1.97923	2.68078	0.46033	0.999592
ZNF420	1.14534	1.97923	2.68078	0.46033	0.999592
E2F7	5.72406	1.97134	1.22799	0.108419	0.999592
EGFLAM	2.82619	1.96809	1.81511	0.278241	0.999592
ABCB1	2.4876	1.96706	1.84184	0.285526	0.999592
RPUSD2	2.4876	1.96706	1.84184	0.285526	0.999592
ARMC1	2.14901	1.96196	2.03798	0.3357	0.999592
MMP24OS	10.2022	1.95456	0.935019	0.0365822	0.999592
P4HA2	4.60766	1.95263	1.36574	0.152798	0.999592
AKIP1	2.45865	1.94998	1.83974	0.28918	0.999592
ALG2	2.45865	1.94998	1.83974	0.28918	0.999592
CT83	1.11639	1.94436	2.89542	0.501884	0.999592
GPRIN1	1.11639	1.94436	2.89542	0.501884	0.999592
L2HGDH	1.11639	1.94436	2.89542	0.501884	0.999592
LMO1	1.11639	1.94436	2.89542	0.501884	0.999592
PIGQ	1.11639	1.94436	2.89542	0.501884	0.999592
TMEM189	1.11639	1.94436	2.89542	0.501884	0.999592
BMERB1	2.12006	1.9407	2.02619	0.33816	0.999592
PYCR2	2.12006	1.9407	2.02619	0.33816	0.999592
RFC2	2.12006	1.9407	2.02619	0.33816	0.999592
CDK14	2.4297	1.93237	1.85033	0.29633	0.999592
CHAF1B	2.4297	1.93237	1.85033	0.29633	0.999592
MROH5	2.4297	1.93237	1.85033	0.29633	0.999592
NSFL1C	2.4297	1.93237	1.85033	0.29633	0.999592
SCG2	2.4297	1.93237	1.85033	0.29633	0.999592
TRMT10C	2.4297	1.93237	1.85033	0.29633	0.999592
EFCAB2	6.61193	1.92452	1.14918	0.0939949	0.999592
LOC441204	4.83046	1.9223	1.33493	0.149868	0.999592
ZFAND6	2.09111	1.92119	2.03279	0.344607	0.999592
ZNF274	2.09111	1.92119	2.03279	0.344607	0.999592
HSPB8	5.55343	1.9143	1.25226	0.126346	0.999592
GCDH	2.40076	1.91393	1.87568	0.307541	0.999592
H2AC16	2.40076	1.91393	1.87568	0.307541	0.999592
SALL4	2.40076	1.91393	1.87568	0.307541	0.999592
EMP2	2.73935	1.9131	1.86317	0.304516	0.999592
MLXIP	2.73935	1.9131	1.86317	0.304516	0.999592
ATP5MC1	2.06216	1.90313	2.05797	0.35509	0.999592
ZFP36	2.06216	1.90313	2.05797	0.35509	0.999592
ZNF587B	2.06216	1.90313	2.05797	0.35509	0.999592
MRPS9	5.49554	1.89827	1.24617	0.127689	0.999592
LOC93622	1.34226	1.89711	2.73446	0.48782	0.999592
RSBN1	1.34226	1.89711	2.73446	0.48782	0.999592
GNPDA1	2.37181	1.89408	1.92515	0.325185	0.999592
CNDP2	2.03322	1.88693	2.11202	0.37163	0.999592
GATB	3.40442	1.88432	1.56178	0.227617	0.999592
CARS1	7.11849	1.88426	1.09036	0.0839681	0.999592
SPAG1	3.71407	1.88387	1.515	0.213692	0.999592
SUCLG1	3.06583	1.88019	1.70556	0.270294	0.999592
ATP8B3	1.31331	1.87597	2.57503	0.466294	0.999592
LCA5	1.31331	1.87597	2.57503	0.466294	0.999592
LINC00938	1.31331	1.87597	2.57503	0.466294	0.999592
LOC101926933	1.31331	1.87597	2.57503	0.466294	0.999592
PHKA1-AS1	1.31331	1.87597	2.57503	0.466294	0.999592
SMIM5	1.31331	1.87597	2.57503	0.466294	0.999592
ZNHIT1	1.31331	1.87597	2.57503	0.466294	0.999592
MCC	3.37547	1.87181	1.56392	0.231356	0.999592
APPBP2	3.68512	1.87112	1.52678	0.220375	0.999592
UBR4	10.8204	1.87032	0.905794	0.0389387	0.999592
COX7B	7.72567	1.85982	1.04634	0.0754942	0.999592
ZNF295-AS1	4.0116	1.8501	1.50999	0.220483	0.999592
ANKRD13D	1.28436	1.8427	2.5656	0.472614	0.999592
BTN3A1	1.28436	1.8427	2.5656	0.472614	0.999592
COMMD6	1.28436	1.8427	2.5656	0.472614	0.999592
FOXD3	1.28436	1.8427	2.5656	0.472614	0.999592
HROB	1.28436	1.8427	2.5656	0.472614	0.999592
LAMB3	1.28436	1.8427	2.5656	0.472614	0.999592
LINC00390	1.28436	1.8427	2.5656	0.472614	0.999592
RHBDL3	1.28436	1.8427	2.5656	0.472614	0.999592
RNPC3	1.28436	1.8427	2.5656	0.472614	0.999592
SELENBP1	1.28436	1.8427	2.5656	0.472614	0.999592
SEMA4C	1.28436	1.8427	2.5656	0.472614	0.999592
TDRD7	1.28436	1.8427	2.5656	0.472614	0.999592
ZNRF2P2	1.28436	1.8427	2.5656	0.472614	0.999592
SFN	4.32124	1.84016	1.38818	0.184973	0.999592
SMAP2	3.98265	1.83855	1.50538	0.221964	0.999592
CNIH4	4.2923	1.83042	1.3919	0.188493	0.999592
AQP2	4.26335	1.82084	1.40104	0.193725	0.999592
GLP2R	3.92476	1.81778	1.51531	0.230291	0.999592
PDZD11	3.89581	1.8085	1.53076	0.237428	0.999592
TXNIP	4.87053	1.8052	1.37172	0.188171	0.999592
INPP1	1.94944	1.80398	2.30741	0.43432	0.999592
CCNB1IP1	1.25541	1.80391	2.60614	0.488827	0.999592
COX6B1	1.25541	1.80391	2.60614	0.488827	0.999592
COX7A1	1.25541	1.80391	2.60614	0.488827	0.999592
CRIP1	1.25541	1.80391	2.60614	0.488827	0.999592
JAKMIP3	1.25541	1.80391	2.60614	0.488827	0.999592
MMP24-AS1-EDEM2	1.25541	1.80391	2.60614	0.488827	0.999592
N6AMT1	1.25541	1.80391	2.60614	0.488827	0.999592
NPHP3	1.25541	1.80391	2.60614	0.488827	0.999592
SYN3	1.25541	1.80391	2.60614	0.488827	0.999592
COL6A6	2.25908	1.78456	1.9163	0.351722	0.999592
FRMD6	2.25908	1.78456	1.9163	0.351722	0.999592
GLB1	2.25908	1.78456	1.9163	0.351722	0.999592
HECTD4	2.25908	1.78456	1.9163	0.351722	0.999592
LPIN1	2.25908	1.78456	1.9163	0.351722	0.999592
SIKE1	7.67889	1.78389	1.12515	0.11286	0.999592
MTFP1	2.56872	1.78238	1.8751	0.341832	0.999592
ABCB7	6.09699	1.78217	1.18984	0.13418	0.999592
NCBP3	4.48921	1.77445	1.37008	0.195271	0.999592
PEX26	4.48921	1.77445	1.37008	0.195271	0.999592
GDF10	3.51449	1.7739	1.54517	0.250957	0.999592
CCNG2	1.92049	1.76638	2.15864	0.413195	0.999592
MIR374C	1.92049	1.76638	2.15864	0.413195	0.999592
BCAT2	2.23013	1.76542	1.90462	0.353972	0.999592
LOC285847	2.23013	1.76542	1.90462	0.353972	0.999592
NR4A3	2.23013	1.76542	1.90462	0.353972	0.999592
RNF170	2.23013	1.76542	1.90462	0.353972	0.999592
SLC34A3	2.23013	1.76542	1.90462	0.353972	0.999592
SPOPL	2.23013	1.76542	1.90462	0.353972	0.999592
TP53RK	4.46026	1.76488	1.36327	0.195461	0.999592
EXOC1	2.86626	1.76173	1.78804	0.324486	0.999592
CNOT10	3.48554	1.76123	1.54718	0.254976	0.999592
CORO2A	3.48554	1.76123	1.54718	0.254976	0.999592
FAM120B	3.48554	1.76123	1.54718	0.254976	0.999592
SRGN	3.48554	1.76123	1.54718	0.254976	0.999592
SENP5	4.43131	1.75513	1.36172	0.19743	0.999592
GTPBP10	3.1759	1.75495	1.60488	0.274168	0.999592
PRADC1	3.1759	1.75495	1.60488	0.274168	0.999592
PRSS36	3.1759	1.75495	1.60488	0.274168	0.999592
WDHD1	8.80166	1.7475	1.06532	0.100931	0.999592
IKZF4	1.22646	1.74746	2.80713	0.533608	0.999592
KLHDC8B	1.22646	1.74746	2.80713	0.533608	0.999592
NDOR1	1.22646	1.74746	2.80713	0.533608	0.999592
BNC2	2.20118	1.74577	1.90986	0.360673	0.999592
GOLGA1	2.20118	1.74577	1.90986	0.360673	0.999592
LINC01312	2.20118	1.74577	1.90986	0.360673	0.999592
PRAME	2.20118	1.74577	1.90986	0.360673	0.999592
QDPR	2.20118	1.74577	1.90986	0.360673	0.999592
ZKSCAN8	2.20118	1.74577	1.90986	0.360673	0.999592
PLXDC2	8.82157	1.74526	1.01759	0.0863303	0.999592
SERPINB8	3.14695	1.7412	1.60295	0.277367	0.999592
PHLDA1	5.03849	1.7399	1.28953	0.177257	0.999592
IL21	1.89154	1.73975	2.12389	0.41271	0.999592
TBCCD1	1.89154	1.73975	2.12389	0.41271	0.999592
RNF4	4.37342	1.73486	1.37421	0.206787	0.999592
ADAM12	7.21073	1.73479	1.07093	0.105255	0.999592
NDUFA9	6.26496	1.73461	1.14468	0.129678	0.999592
DYRK3	3.42765	1.73332	1.5756	0.271288	0.999592
ABCA4	5.00954	1.73111	1.2881	0.178973	0.999592
R3HDM2	4.06377	1.72925	1.41831	0.222755	0.999592
ADD3	8.73473	1.72884	1.00882	0.0865802	0.999592
MBLAC1	3.118	1.72754	1.60998	0.283264	0.999592
MIR31HG	3.118	1.72754	1.60998	0.283264	0.999592
STRA6	3.118	1.72754	1.60998	0.283264	0.999592
FZD1	2.80836	1.72697	1.75765	0.32583	0.999592
YEATS4	2.80836	1.72697	1.75765	0.32583	0.999592
ADCY6	2.17223	1.7253	1.9322	0.371901	0.999592
CYB5R4	2.17223	1.7253	1.9322	0.371901	0.999592
H2BC5	2.17223	1.7253	1.9322	0.371901	0.999592
LOC100132249	2.17223	1.7253	1.9322	0.371901	0.999592
KNTC1	4.03482	1.7189	1.42562	0.227923	0.999592
ANKEF1	1.86259	1.71616	2.12049	0.418331	0.999592
ATR	1.86259	1.71616	2.12049	0.418331	0.999592
IGSF6	1.86259	1.71616	2.12049	0.418331	0.999592
KDM6B	1.86259	1.71616	2.12049	0.418331	0.999592
MAP11	1.86259	1.71616	2.12049	0.418331	0.999592
ZNF791	1.86259	1.71616	2.12049	0.418331	0.999592
BUD13	1.83364	1.69444	2.14066	0.428624	0.999592
ITPKB	1.83364	1.69444	2.14066	0.428624	0.999592
LINC00857	1.83364	1.69444	2.14066	0.428624	0.999592
SFMBT2	1.83364	1.69444	2.14066	0.428624	0.999592
TNS4	1.83364	1.69444	2.14066	0.428624	0.999592
ATOH8	7.06905	1.69371	1.09581	0.122196	0.999592
SEC22B	10.1002	1.69071	0.904503	0.0615934	0.999592
ATP6V1B2	7.3208	1.68466	1.05645	0.110791	0.999592
UBE4B	5.48715	1.68239	1.23222	0.172148	0.999592
DENND1A	4.90892	1.67865	1.40916	0.233556	0.999592
STX6	4.57033	1.67848	1.37266	0.221408	0.999592
ABCC2	0.974718	1.67579	3.04371	0.581924	0.999592
ACAA1	0.974718	1.67579	3.04371	0.581924	0.999592
ACSS3	0.974718	1.67579	3.04371	0.581924	0.999592
GPR37	0.974718	1.67579	3.04371	0.581924	0.999592
IL21R-AS1	0.974718	1.67579	3.04371	0.581924	0.999592
KLRG2	0.974718	1.67579	3.04371	0.581924	0.999592
NDUFA6-DT	0.974718	1.67579	3.04371	0.581924	0.999592
PCARE	0.974718	1.67579	3.04371	0.581924	0.999592
PEX11B	0.974718	1.67579	3.04371	0.581924	0.999592
SCRT1	0.974718	1.67579	3.04371	0.581924	0.999592
SYNRG	0.974718	1.67579	3.04371	0.581924	0.999592
TBC1D20	0.974718	1.67579	3.04371	0.581924	0.999592
TCEA3	0.974718	1.67579	3.04371	0.581924	0.999592
WFS1	0.974718	1.67579	3.04371	0.581924	0.999592
MBTPS2	1.80469	1.6747	2.19295	0.445059	0.999592
XPNPEP1	1.80469	1.6747	2.19295	0.445059	0.999592
MARS2	3.34387	1.66557	1.6226	0.304663	0.999592
HTATSF1	10.2682	1.66371	0.895171	0.0630927	0.999592
SYNPO	6.58571	1.65329	1.13641	0.145715	0.999592
PRR13	4.20279	1.65256	1.38931	0.23425	0.999592
LTN1	5.09066	1.65081	1.25948	0.189956	0.999592
CD59	35.2961	1.64856	0.484931	0.000674879	0.0645524
SDAD1	5.37136	1.64755	1.25784	0.190255	0.999592
PARN	3.89315	1.64382	1.45917	0.259937	0.999592
PCMTD2	3.89315	1.64382	1.45917	0.259937	0.999592
HERPUD1	4.17384	1.64199	1.39051	0.237659	0.999592
SGO1	4.17384	1.64199	1.39051	0.237659	0.999592
YOD1	4.17384	1.64199	1.39051	0.237659	0.999592
PREP	3.28597	1.64078	1.58674	0.30111	0.999592
NDUFS2	9.81379	1.63856	0.916067	0.0736653	0.999592
CCDC9B	4.75207	1.63492	1.31265	0.212942	0.999592
LMTK2	4.75207	1.63492	1.31265	0.212942	0.999592
HMCES	4.14489	1.63112	1.3976	0.243175	0.999592
KIAA0232	4.14489	1.63112	1.3976	0.243175	0.999592
CYSTM1	3.25702	1.6273	1.58472	0.304481	0.999592
OPTN	3.25702	1.6273	1.58472	0.304481	0.999592
TJP3	4.72312	1.62603	1.31826	0.217402	0.999592
AGO4	0.94577	1.62556	2.86712	0.570737	0.999592
BEND3	0.94577	1.62556	2.86712	0.570737	0.999592
C1D	0.94577	1.62556	2.86712	0.570737	0.999592
C5	0.94577	1.62556	2.86712	0.570737	0.999592
CADM1	0.94577	1.62556	2.86712	0.570737	0.999592
CPED1	0.94577	1.62556	2.86712	0.570737	0.999592
D0JB9	0.94577	1.62556	2.86712	0.570737	0.999592
DOCK4	0.94577	1.62556	2.86712	0.570737	0.999592
EVI5L	0.94577	1.62556	2.86712	0.570737	0.999592
HYAL3	0.94577	1.62556	2.86712	0.570737	0.999592
KCNK12	0.94577	1.62556	2.86712	0.570737	0.999592
LDOC1	0.94577	1.62556	2.86712	0.570737	0.999592
LMLN	0.94577	1.62556	2.86712	0.570737	0.999592
LOC389906	0.94577	1.62556	2.86712	0.570737	0.999592
LRRC14B	0.94577	1.62556	2.86712	0.570737	0.999592
MECR	0.94577	1.62556	2.86712	0.570737	0.999592
MFGE8	0.94577	1.62556	2.86712	0.570737	0.999592
NUDT2	0.94577	1.62556	2.86712	0.570737	0.999592
PJVK	0.94577	1.62556	2.86712	0.570737	0.999592
PRDM11	0.94577	1.62556	2.86712	0.570737	0.999592
PRH2	0.94577	1.62556	2.86712	0.570737	0.999592
SMIM8	0.94577	1.62556	2.86712	0.570737	0.999592
STAG3L5P-PVRIG2P-PILRB	0.94577	1.62556	2.86712	0.570737	0.999592
STAU2-AS1	0.94577	1.62556	2.86712	0.570737	0.999592
STK40	0.94577	1.62556	2.86712	0.570737	0.999592
SULT1A1	0.94577	1.62556	2.86712	0.570737	0.999592
TIGD2	0.94577	1.62556	2.86712	0.570737	0.999592
TMEM186	0.94577	1.62556	2.86712	0.570737	0.999592
TRIM66	0.94577	1.62556	2.86712	0.570737	0.999592
USP28	0.94577	1.62556	2.86712	0.570737	0.999592
ZNF514	0.94577	1.62556	2.86712	0.570737	0.999592
ZNF559	0.94577	1.62556	2.86712	0.570737	0.999592
HSCB	2.3981	1.6243	1.99578	0.415722	0.999592
S100A5	7.37297	1.62217	1.0633	0.12711	0.999592
GPC5	3.52561	1.62044	1.58878	0.307761	0.999592
TSC22D3	3.83525	1.62035	1.4486	0.263324	0.999592
NUP93	4.11595	1.61984	1.41117	0.251022	0.999592
PSMD5	8.50048	1.61468	0.995193	0.1047	0.999592
DCUN1D5	3.22807	1.61301	1.59155	0.310829	0.999592
BLOC1S2	2.94738	1.61277	1.65712	0.330437	0.999592
BNIP3L	2.94738	1.61277	1.65712	0.330437	0.999592
CARD6	2.94738	1.61277	1.65712	0.330437	0.999592
SYNPO2	2.94738	1.61277	1.65712	0.330437	0.999592
NFU1	4.35558	1.60911	1.43939	0.263604	0.999592
TCIM	3.8063	1.60909	1.45356	0.268295	0.999592
COL4A6	4.73523	1.60402	1.50459	0.286386	0.999592
PRR34-AS1	4.97794	1.59832	1.30719	0.221438	0.999592
CCR7	3.77735	1.59801	1.46568	0.275587	0.999592
TFAP2E	3.19912	1.59769	1.60836	0.320533	0.999592
MKKS	2.91843	1.59746	1.64912	0.332706	0.999592
RPS27	2.91843	1.59746	1.64912	0.332706	0.999592
MRPL10	3.46771	1.59428	1.58517	0.314538	0.999592
ZNF217	5.53932	1.59279	1.25869	0.205717	0.999592
ALKBH4	2.3402	1.59122	1.94386	0.413022	0.999592
DNTTIP1	2.3402	1.59122	1.94386	0.413022	0.999592
NFATC4	2.3402	1.59122	1.94386	0.413022	0.999592
RALGAPA1	2.3402	1.59122	1.94386	0.413022	0.999592
LTA4H	8.93703	1.58615	0.99668	0.111513	0.999592
CMIP	4.37076	1.58378	1.41449	0.262847	0.999592
RB1CC1	8.66844	1.58271	0.966411	0.101481	0.999592
PPP1R3C	7.52883	1.5826	1.06345	0.136706	0.999592
FBXO31	5.77896	1.5826	1.17892	0.179463	0.999592
UGCG	5.77896	1.5826	1.17892	0.179463	0.999592
DDR1	3.43876	1.58255	1.59613	0.321447	0.999592
MICAL3	2.88948	1.58235	1.65218	0.338197	0.999592
PIGN	2.88948	1.58235	1.65218	0.338197	0.999592
SNTB2	2.88948	1.58235	1.65218	0.338197	0.999592
SPRNP1	2.88948	1.58235	1.65218	0.338197	0.999592
WDYHV1	3.17018	1.58101	1.63771	0.334355	0.999592
CDC25A	4.92004	1.57989	1.28342	0.218321	0.999592
ANK2	0.916821	1.57986	2.89394	0.58512	0.999592
APBB2	0.916821	1.57986	2.89394	0.58512	0.999592
AUH	0.916821	1.57986	2.89394	0.58512	0.999592
B3GALT2	0.916821	1.57986	2.89394	0.58512	0.999592
CARD10	0.916821	1.57986	2.89394	0.58512	0.999592
CEP120	0.916821	1.57986	2.89394	0.58512	0.999592
CLTCL1	0.916821	1.57986	2.89394	0.58512	0.999592
CRTAC1	0.916821	1.57986	2.89394	0.58512	0.999592
EPS8L1	0.916821	1.57986	2.89394	0.58512	0.999592
GPR3	0.916821	1.57986	2.89394	0.58512	0.999592
HAUS8	0.916821	1.57986	2.89394	0.58512	0.999592
INTU	0.916821	1.57986	2.89394	0.58512	0.999592
KAT0L1	0.916821	1.57986	2.89394	0.58512	0.999592
KRTAP5-2	0.916821	1.57986	2.89394	0.58512	0.999592
LOC105373805	0.916821	1.57986	2.89394	0.58512	0.999592
LOC112543491	0.916821	1.57986	2.89394	0.58512	0.999592
MRPS31	0.916821	1.57986	2.89394	0.58512	0.999592
NYNRIN	0.916821	1.57986	2.89394	0.58512	0.999592
RNF121	0.916821	1.57986	2.89394	0.58512	0.999592
RTEL1	0.916821	1.57986	2.89394	0.58512	0.999592
SLC25A42	0.916821	1.57986	2.89394	0.58512	0.999592
SLC9A6	0.916821	1.57986	2.89394	0.58512	0.999592
SMIM4	0.916821	1.57986	2.89394	0.58512	0.999592
SPATA33	0.916821	1.57986	2.89394	0.58512	0.999592
TBC1D25	0.916821	1.57986	2.89394	0.58512	0.999592
TBKBP1	0.916821	1.57986	2.89394	0.58512	0.999592
TMEM92-AS1	0.916821	1.57986	2.89394	0.58512	0.999592
TNNC1	0.916821	1.57986	2.89394	0.58512	0.999592
WDCP	0.916821	1.57986	2.89394	0.58512	0.999592
WDFY3-AS2	0.916821	1.57986	2.89394	0.58512	0.999592
WFIKKN1	0.916821	1.57986	2.89394	0.58512	0.999592
ZNF567	0.916821	1.57986	2.89394	0.58512	0.999592
ZNF707	0.916821	1.57986	2.89394	0.58512	0.999592
B3GAT3	2.03056	1.5757	2.02072	0.435524	0.999592
GPKOW	2.03056	1.5757	2.02072	0.435524	0.999592
PRPSAP2	2.03056	1.5757	2.02072	0.435524	0.999592
PCDH15	4.34181	1.57441	1.40331	0.261894	0.999592
BPNT1	2.57984	1.57282	1.82289	0.388237	0.999592
SH3GL2	2.57984	1.57282	1.82289	0.388237	0.999592
RBL1	4.89109	1.57079	1.27942	0.219546	0.999592
PLCXD3	2.31125	1.57065	1.94946	0.420424	0.999592
NEDD4L	4.31286	1.56437	1.39865	0.263361	0.999592
ATP7A	4.6225	1.55934	1.44061	0.279068	0.999592
UBE2Z	6.58306	1.55922	1.1268	0.166432	0.999592
SPART	14.8991	1.55845	0.760261	0.0403758	0.999592
POLR2K	2.55089	1.55505	1.82051	0.393003	0.999592
SMARCD1	2.55089	1.55505	1.82051	0.393003	0.999592
SLC25A10	2.00161	1.55379	1.98809	0.434481	0.999592
ATP6V0A1	5.07283	1.55337	1.33838	0.245791	0.999592
MED4	2.83158	1.55192	1.69448	0.359737	0.999592
NFIL3	2.83158	1.55192	1.69448	0.359737	0.999592
RINT1	2.83158	1.55192	1.69448	0.359737	0.999592
RARS2	9.08816	1.54796	0.955641	0.105273	0.999592
IFI6	2.2823	1.54734	1.97308	0.432907	0.999592
NDUFV2	4.80424	1.54317	1.29603	0.233777	0.999592
WFDC1	4.52355	1.54148	1.33724	0.249019	0.999592
TTC33	10.4705	1.53936	0.879762	0.080162	0.999592
A0PC2	2.52194	1.5386	1.8324	0.401098	0.999592
TRAM2-AS1	2.52194	1.5386	1.8324	0.401098	0.999592
WNK4	2.52194	1.5386	1.8324	0.401098	0.999592
CASK	5.94693	1.53812	1.16693	0.187474	0.999592
WDR60	5.66623	1.53703	1.21893	0.207321	0.999592
ASNSD1	3.35498	1.5344	1.71923	0.372127	0.999592
ACSM4	0.887873	1.53357	3.13704	0.624941	0.999592
ANKS6	0.887873	1.53357	3.13704	0.624941	0.999592
BCL2L14	0.887873	1.53357	3.13704	0.624941	0.999592
CRTC2	0.887873	1.53357	3.13704	0.624941	0.999592
DOCK2	0.887873	1.53357	3.13704	0.624941	0.999592
FAM111A-DT	0.887873	1.53357	3.13704	0.624941	0.999592
NME2	0.887873	1.53357	3.13704	0.624941	0.999592
NOTCH2NLB	0.887873	1.53357	3.13704	0.624941	0.999592
NRF1	0.887873	1.53357	3.13704	0.624941	0.999592
ONECUT3	0.887873	1.53357	3.13704	0.624941	0.999592
PSMB1	0.887873	1.53357	3.13704	0.624941	0.999592
TBC1D10C	0.887873	1.53357	3.13704	0.624941	0.999592
UNC13A	0.887873	1.53357	3.13704	0.624941	0.999592
ZNF573	0.887873	1.53357	3.13704	0.624941	0.999592
TSHZ2	6.74796	1.53267	1.10033	0.163646	0.999592
ARMCX5	1.97266	1.53144	1.9839	0.440153	0.999592
BCL3	1.97266	1.53144	1.9839	0.440153	0.999592
CENPBD1P1	1.97266	1.53144	1.9839	0.440153	0.999592
LSM7	1.97266	1.53144	1.9839	0.440153	0.999592
MGAT5	1.97266	1.53144	1.9839	0.440153	0.999592
NDEL1	1.97266	1.53144	1.9839	0.440153	0.999592
PDE1C	1.97266	1.53144	1.9839	0.440153	0.999592
PLAT	1.97266	1.53144	1.9839	0.440153	0.999592
SPIN3	1.97266	1.53144	1.9839	0.440153	0.999592
TMEM134	1.97266	1.53144	1.9839	0.440153	0.999592
TTC27	1.97266	1.53144	1.9839	0.440153	0.999592
TERF2	3.94532	1.53087	1.41945	0.280812	0.999592
OTULINL	7.86169	1.52468	1.01373	0.132573	0.999592
CCDC186	5.32764	1.52391	1.28651	0.236206	0.999592
LOC101241902	2.49299	1.52339	1.86076	0.412964	0.999592
GLIS3-AS1	8.10133	1.5197	1.00621	0.130961	0.999592
STK35	3.91637	1.51932	1.42421	0.286072	0.999592
ACAA2	3.63568	1.51517	1.4898	0.309142	0.999592
PDLIM2	3.63568	1.51517	1.4898	0.309142	0.999592
SUSD1	3.63568	1.51517	1.4898	0.309142	0.999592
CHCHD7	5.86008	1.51501	1.17297	0.196494	0.999592
C5orf15	4.4367	1.51335	1.36552	0.267749	0.999592
CRPPA-AS1	1.94371	1.50828	2.00137	0.451074	0.999592
MEOX1	1.94371	1.50828	2.00137	0.451074	0.999592
MMP17	1.94371	1.50828	2.00137	0.451074	0.999592
NOX5	1.94371	1.50828	2.00137	0.451074	0.999592
SLC25A43	1.94371	1.50828	2.00137	0.451074	0.999592
ZNF251	1.94371	1.50828	2.00137	0.451074	0.999592
CDKN2AIPNL	3.0864	1.50788	1.65917	0.363449	0.999592
ANO10	3.88742	1.50736	1.43604	0.293872	0.999592
MAPK14	3.88742	1.50736	1.43604	0.293872	0.999592
UBAC1	3.88742	1.50736	1.43604	0.293872	0.999592
ZBTB34	1.66302	1.50558	2.26046	0.505377	0.999592
ZNF195	1.66302	1.50558	2.26046	0.505377	0.999592
SAV1	4.40776	1.50442	1.3887	0.278663	0.999592
CTSD	7.21346	1.5034	1.06258	0.15711	0.999592
TGFBR1	6.94487	1.50148	1.08294	0.165598	0.999592
RPA2	5.00116	1.4995	1.2745	0.239381	0.999592
LCOR	3.85847	1.49484	1.4566	0.304772	0.999592
PLOD1	9.69268	1.49248	0.923054	0.105901	0.999592
MOAP1	3.57778	1.49008	1.48568	0.315877	0.999592
TRAPPC6B	3.57778	1.49008	1.48568	0.315877	0.999592
G3BP2	16.8193	1.48914	0.692952	0.0316357	0.999592
AK1	1.91476	1.48357	2.04797	0.468814	0.999592
KRT19	1.91476	1.48357	2.04797	0.468814	0.999592
LOC102724720	1.91476	1.48357	2.04797	0.468814	0.999592
LRRC8B	1.91476	1.48357	2.04797	0.468814	0.999592
NUP214	1.91476	1.48357	2.04797	0.468814	0.999592
STXBP2	1.91476	1.48357	2.04797	0.468814	0.999592
SUGT1P1	1.91476	1.48357	2.04797	0.468814	0.999592
SPEG	6.50733	1.48309	1.2061	0.218826	0.999592
MTX2	6.32559	1.48303	1.13932	0.193026	0.999592
H1-2	3.26814	1.48185	1.63061	0.363473	0.999592
UBA52	5.74429	1.48008	1.24061	0.232859	0.999592
WDFY2	3.0285	1.47977	1.62958	0.363841	0.999592
IFI30	3.54883	1.47797	1.49554	0.323029	0.999592
PLEKHG3	3.54883	1.47797	1.49554	0.323029	0.999592
RS1	3.54883	1.47797	1.49554	0.323029	0.999592
TMEM35B	5.1829	1.47761	1.25464	0.238913	0.999592
ST3GAL1	8.2114	1.47705	0.985827	0.134059	0.999592
CLSTN3	1.63407	1.47561	2.23396	0.508911	0.999592
FGD6	1.63407	1.47561	2.23396	0.508911	0.999592
LINC01128	1.63407	1.47561	2.23396	0.508911	0.999592
LINC01133	1.63407	1.47561	2.23396	0.508911	0.999592
NR0B2	1.63407	1.47561	2.23396	0.508911	0.999592
RPS6KL1	1.63407	1.47561	2.23396	0.508911	0.999592
TIGD1	1.63407	1.47561	2.23396	0.508911	0.999592
TRAF3	1.63407	1.47561	2.23396	0.508911	0.999592
ZNF526	1.63407	1.47561	2.23396	0.508911	0.999592
MISP	4.45188	1.47444	1.47147	0.316334	0.999592
RPN1	12.845	1.47335	0.790157	0.0622339	0.999592
TTC21A	2.7478	1.47321	1.76545	0.404017	0.999592
MBTPS1	9.05655	1.47108	0.970057	0.129397	0.999592
PIGK	6.44943	1.46877	1.20674	0.223554	0.999592
USP32	5.74736	1.46706	1.1951	0.219611	0.999592
C14orf119	1.08479	1.46585	2.93736	0.617754	0.999592
CASTOR3	1.08479	1.46585	2.93736	0.617754	0.999592
HDHD5-AS1	1.08479	1.46585	2.93736	0.617754	0.999592
MUC12	1.08479	1.46585	2.93736	0.617754	0.999592
R3HCC1	1.08479	1.46585	2.93736	0.617754	0.999592
SGCG	1.08479	1.46585	2.93736	0.617754	0.999592
SLC12A8	1.08479	1.46585	2.93736	0.617754	0.999592
SPATA7	1.08479	1.46585	2.93736	0.617754	0.999592
TBX3	1.08479	1.46585	2.93736	0.617754	0.999592
TGFBR3	6.51943	1.46455	1.11147	0.187615	0.999592
E2F6	2.99955	1.46447	1.63244	0.369665	0.999592
RING1	2.99955	1.46447	1.63244	0.369665	0.999592
COQ8A	7.35248	1.46231	1.04811	0.162958	0.999592
QARS1	12.7612	1.45629	0.81276	0.0731672	0.999592
CLDN1	2.71886	1.455	1.72359	0.398574	0.999592
XK	2.71886	1.455	1.72359	0.398574	0.999592
ATP5MG	3.49093	1.45412	1.54628	0.347013	0.999592
FBXO32	3.49093	1.45412	1.54628	0.347013	0.999592
ABCD4	0.257471	1.45325	4.98723	0.770749	0.999592
ABHD11-AS1	0.257471	1.45325	4.98723	0.770749	0.999592
ABRA	0.257471	1.45325	4.98723	0.770749	0.999592
ACADS	0.257471	1.45325	4.98723	0.770749	0.999592
ACP5	0.257471	1.45325	4.98723	0.770749	0.999592
ACTG1P20	0.257471	1.45325	4.98723	0.770749	0.999592
ACY1	0.257471	1.45325	4.98723	0.770749	0.999592
ADCY4	0.257471	1.45325	4.98723	0.770749	0.999592
AFAP1L2	0.257471	1.45325	4.98723	0.770749	0.999592
AGBL5-AS1	0.257471	1.45325	4.98723	0.770749	0.999592
AGTR1	0.257471	1.45325	4.98723	0.770749	0.999592
AGTRAP	0.257471	1.45325	4.98723	0.770749	0.999592
AKAP6	0.257471	1.45325	4.98723	0.770749	0.999592
AMY2B	0.257471	1.45325	4.98723	0.770749	0.999592
ANK3	0.257471	1.45325	4.98723	0.770749	0.999592
ANKHD1-EIF4EBP3	0.257471	1.45325	4.98723	0.770749	0.999592
ANTXR2	0.257471	1.45325	4.98723	0.770749	0.999592
APOBEC3B	0.257471	1.45325	4.98723	0.770749	0.999592
ARHGAP27	0.257471	1.45325	4.98723	0.770749	0.999592
ARHGEF25	0.257471	1.45325	4.98723	0.770749	0.999592
ARL2-SNX15	0.257471	1.45325	4.98723	0.770749	0.999592
ARPP21	0.257471	1.45325	4.98723	0.770749	0.999592
ATP1A2	0.257471	1.45325	4.98723	0.770749	0.999592
AZIN1-AS1	0.257471	1.45325	4.98723	0.770749	0.999592
BAALC	0.257471	1.45325	4.98723	0.770749	0.999592
BAALC-AS2	0.257471	1.45325	4.98723	0.770749	0.999592
BBS9	0.257471	1.45325	4.98723	0.770749	0.999592
BCAS4	0.257471	1.45325	4.98723	0.770749	0.999592
BORCS8	0.257471	1.45325	4.98723	0.770749	0.999592
C11orf98	0.257471	1.45325	4.98723	0.770749	0.999592
C16orf95	0.257471	1.45325	4.98723	0.770749	0.999592
C20orf194	0.257471	1.45325	4.98723	0.770749	0.999592
C3orf67-AS1	0.257471	1.45325	4.98723	0.770749	0.999592
C4orf50	0.257471	1.45325	4.98723	0.770749	0.999592
C5orf60	0.257471	1.45325	4.98723	0.770749	0.999592
C9orf47	0.257471	1.45325	4.98723	0.770749	0.999592
CALML6	0.257471	1.45325	4.98723	0.770749	0.999592
CALY	0.257471	1.45325	4.98723	0.770749	0.999592
CAMTA1-AS2	0.257471	1.45325	4.98723	0.770749	0.999592
CAPN10-DT	0.257471	1.45325	4.98723	0.770749	0.999592
CBLN3	0.257471	1.45325	4.98723	0.770749	0.999592
CCDC141	0.257471	1.45325	4.98723	0.770749	0.999592
CCDC74A	0.257471	1.45325	4.98723	0.770749	0.999592
CCDC87	0.257471	1.45325	4.98723	0.770749	0.999592
CCL7	0.257471	1.45325	4.98723	0.770749	0.999592
CCNB3	0.257471	1.45325	4.98723	0.770749	0.999592
CDRT1	0.257471	1.45325	4.98723	0.770749	0.999592
CELF5	0.257471	1.45325	4.98723	0.770749	0.999592
CFAP161	0.257471	1.45325	4.98723	0.770749	0.999592
CHRM1	0.257471	1.45325	4.98723	0.770749	0.999592
CHST2	0.257471	1.45325	4.98723	0.770749	0.999592
CLEC19A	0.257471	1.45325	4.98723	0.770749	0.999592
CMC4	0.257471	1.45325	4.98723	0.770749	0.999592
COL11A1	0.257471	1.45325	4.98723	0.770749	0.999592
COL6A3	0.257471	1.45325	4.98723	0.770749	0.999592
CSNK2A3	0.257471	1.45325	4.98723	0.770749	0.999592
CSRNP1	0.257471	1.45325	4.98723	0.770749	0.999592
CTB-178M22.2	0.257471	1.45325	4.98723	0.770749	0.999592
CXorf58	0.257471	1.45325	4.98723	0.770749	0.999592
CYP2F1	0.257471	1.45325	4.98723	0.770749	0.999592
CYP4F12	0.257471	1.45325	4.98723	0.770749	0.999592
CYP4X1	0.257471	1.45325	4.98723	0.770749	0.999592
DCN	0.257471	1.45325	4.98723	0.770749	0.999592
DEFB108B	0.257471	1.45325	4.98723	0.770749	0.999592
DGAT2	0.257471	1.45325	4.98723	0.770749	0.999592
DGKG	0.257471	1.45325	4.98723	0.770749	0.999592
DLL4	0.257471	1.45325	4.98723	0.770749	0.999592
D0AF3	0.257471	1.45325	4.98723	0.770749	0.999592
D0JC5B	0.257471	1.45325	4.98723	0.770749	0.999592
DOCK4-AS1	0.257471	1.45325	4.98723	0.770749	0.999592
EAF2	0.257471	1.45325	4.98723	0.770749	0.999592
ECI2-DT	0.257471	1.45325	4.98723	0.770749	0.999592
EDARADD	0.257471	1.45325	4.98723	0.770749	0.999592
EDN2	0.257471	1.45325	4.98723	0.770749	0.999592
EEF1AKMT4	0.257471	1.45325	4.98723	0.770749	0.999592
EEF1E1	0.257471	1.45325	4.98723	0.770749	0.999592
EFCAB9	0.257471	1.45325	4.98723	0.770749	0.999592
EMX1	0.257471	1.45325	4.98723	0.770749	0.999592
EPB41L3	0.257471	1.45325	4.98723	0.770749	0.999592
EPOP	0.257471	1.45325	4.98723	0.770749	0.999592
ERFE	0.257471	1.45325	4.98723	0.770749	0.999592
ERVV-1	0.257471	1.45325	4.98723	0.770749	0.999592
EVI2A	0.257471	1.45325	4.98723	0.770749	0.999592
EXD3	0.257471	1.45325	4.98723	0.770749	0.999592
EXTL3-AS1	0.257471	1.45325	4.98723	0.770749	0.999592
F2RL2	0.257471	1.45325	4.98723	0.770749	0.999592
F2RL3	0.257471	1.45325	4.98723	0.770749	0.999592
FAH	0.257471	1.45325	4.98723	0.770749	0.999592
FAHD2B	0.257471	1.45325	4.98723	0.770749	0.999592
FAM133A	0.257471	1.45325	4.98723	0.770749	0.999592
FAM174B	0.257471	1.45325	4.98723	0.770749	0.999592
FAM184A	0.257471	1.45325	4.98723	0.770749	0.999592
FAM234B	0.257471	1.45325	4.98723	0.770749	0.999592
FAM3D	0.257471	1.45325	4.98723	0.770749	0.999592
FAM90A1	0.257471	1.45325	4.98723	0.770749	0.999592
FAP	0.257471	1.45325	4.98723	0.770749	0.999592
FASTK	0.257471	1.45325	4.98723	0.770749	0.999592
FBXO43	0.257471	1.45325	4.98723	0.770749	0.999592
FBXO47	0.257471	1.45325	4.98723	0.770749	0.999592
FCGR1CP	0.257471	1.45325	4.98723	0.770749	0.999592
FGG	0.257471	1.45325	4.98723	0.770749	0.999592
FIGNL2	0.257471	1.45325	4.98723	0.770749	0.999592
FLJ31104	0.257471	1.45325	4.98723	0.770749	0.999592
FLJ42627	0.257471	1.45325	4.98723	0.770749	0.999592
FMO5	0.257471	1.45325	4.98723	0.770749	0.999592
FRY	0.257471	1.45325	4.98723	0.770749	0.999592
FUT10	0.257471	1.45325	4.98723	0.770749	0.999592
FZD3	0.257471	1.45325	4.98723	0.770749	0.999592
GAB3	0.257471	1.45325	4.98723	0.770749	0.999592
GALNT16	0.257471	1.45325	4.98723	0.770749	0.999592
GALR2	0.257471	1.45325	4.98723	0.770749	0.999592
GARS-DT	0.257471	1.45325	4.98723	0.770749	0.999592
GATA1	0.257471	1.45325	4.98723	0.770749	0.999592
GDPD1	0.257471	1.45325	4.98723	0.770749	0.999592
GDPD5	0.257471	1.45325	4.98723	0.770749	0.999592
GJB3	0.257471	1.45325	4.98723	0.770749	0.999592
GNG4	0.257471	1.45325	4.98723	0.770749	0.999592
GPR1-AS	0.257471	1.45325	4.98723	0.770749	0.999592
GPR157	0.257471	1.45325	4.98723	0.770749	0.999592
GPR25	0.257471	1.45325	4.98723	0.770749	0.999592
GRM4	0.257471	1.45325	4.98723	0.770749	0.999592
GSTTP2	0.257471	1.45325	4.98723	0.770749	0.999592
H2AC13	0.257471	1.45325	4.98723	0.770749	0.999592
H2BC20P	0.257471	1.45325	4.98723	0.770749	0.999592
H2BC9	0.257471	1.45325	4.98723	0.770749	0.999592
H3C2	0.257471	1.45325	4.98723	0.770749	0.999592
H3C8	0.257471	1.45325	4.98723	0.770749	0.999592
HDAC2-AS2	0.257471	1.45325	4.98723	0.770749	0.999592
HEMK1	0.257471	1.45325	4.98723	0.770749	0.999592
HEPACAM2	0.257471	1.45325	4.98723	0.770749	0.999592
HINFP	0.257471	1.45325	4.98723	0.770749	0.999592
HLA-DQB1	0.257471	1.45325	4.98723	0.770749	0.999592
HLA-DRB6	0.257471	1.45325	4.98723	0.770749	0.999592
HLA-V	0.257471	1.45325	4.98723	0.770749	0.999592
HMCN1	0.257471	1.45325	4.98723	0.770749	0.999592
HOXB8	0.257471	1.45325	4.98723	0.770749	0.999592
HOXB9	0.257471	1.45325	4.98723	0.770749	0.999592
HRH2	0.257471	1.45325	4.98723	0.770749	0.999592
IFNL4	0.257471	1.45325	4.98723	0.770749	0.999592
IGF1	0.257471	1.45325	4.98723	0.770749	0.999592
IGSF9	0.257471	1.45325	4.98723	0.770749	0.999592
IL17RA	0.257471	1.45325	4.98723	0.770749	0.999592
IMPG1	0.257471	1.45325	4.98723	0.770749	0.999592
INPP5D	0.257471	1.45325	4.98723	0.770749	0.999592
INSYN1	0.257471	1.45325	4.98723	0.770749	0.999592
KALRN	0.257471	1.45325	4.98723	0.770749	0.999592
KC04	0.257471	1.45325	4.98723	0.770749	0.999592
KCNC1	0.257471	1.45325	4.98723	0.770749	0.999592
KCNJ6	0.257471	1.45325	4.98723	0.770749	0.999592
KCNK10	0.257471	1.45325	4.98723	0.770749	0.999592
KCNT2	0.257471	1.45325	4.98723	0.770749	0.999592
KIAA0556	0.257471	1.45325	4.98723	0.770749	0.999592
KLF17	0.257471	1.45325	4.98723	0.770749	0.999592
KLHL3	0.257471	1.45325	4.98723	0.770749	0.999592
KLHL36	0.257471	1.45325	4.98723	0.770749	0.999592
KRT15	0.257471	1.45325	4.98723	0.770749	0.999592
KRT82	0.257471	1.45325	4.98723	0.770749	0.999592
LCT	0.257471	1.45325	4.98723	0.770749	0.999592
LDLRAD3	0.257471	1.45325	4.98723	0.770749	0.999592
LEFTY1	0.257471	1.45325	4.98723	0.770749	0.999592
LINC00437	0.257471	1.45325	4.98723	0.770749	0.999592
LINC00565	0.257471	1.45325	4.98723	0.770749	0.999592
LINC00570	0.257471	1.45325	4.98723	0.770749	0.999592
LINC00659	0.257471	1.45325	4.98723	0.770749	0.999592
LINC00672	0.257471	1.45325	4.98723	0.770749	0.999592
LINC00898	0.257471	1.45325	4.98723	0.770749	0.999592
LINC01013	0.257471	1.45325	4.98723	0.770749	0.999592
LINC01018	0.257471	1.45325	4.98723	0.770749	0.999592
LINC01061	0.257471	1.45325	4.98723	0.770749	0.999592
LINC01116	0.257471	1.45325	4.98723	0.770749	0.999592
LINC01257	0.257471	1.45325	4.98723	0.770749	0.999592
LINC01297-DUXAP10-NBEAP6	0.257471	1.45325	4.98723	0.770749	0.999592
LINC01411	0.257471	1.45325	4.98723	0.770749	0.999592
LINC01413	0.257471	1.45325	4.98723	0.770749	0.999592
LINC01559	0.257471	1.45325	4.98723	0.770749	0.999592
LINC01617	0.257471	1.45325	4.98723	0.770749	0.999592
LINC01664	0.257471	1.45325	4.98723	0.770749	0.999592
LINC01876	0.257471	1.45325	4.98723	0.770749	0.999592
LINC01915	0.257471	1.45325	4.98723	0.770749	0.999592
LINC02158	0.257471	1.45325	4.98723	0.770749	0.999592
LINC02171	0.257471	1.45325	4.98723	0.770749	0.999592
LINC02289	0.257471	1.45325	4.98723	0.770749	0.999592
LINC02308	0.257471	1.45325	4.98723	0.770749	0.999592
LINC02446	0.257471	1.45325	4.98723	0.770749	0.999592
LINC02546	0.257471	1.45325	4.98723	0.770749	0.999592
LINC02664	0.257471	1.45325	4.98723	0.770749	0.999592
LINC02670	0.257471	1.45325	4.98723	0.770749	0.999592
LL22NC03-63E9.3	0.257471	1.45325	4.98723	0.770749	0.999592
LLGL2	0.257471	1.45325	4.98723	0.770749	0.999592
LOC100128882	0.257471	1.45325	4.98723	0.770749	0.999592
LOC100131635	0.257471	1.45325	4.98723	0.770749	0.999592
LOC100134868	0.257471	1.45325	4.98723	0.770749	0.999592
LOC100286922	0.257471	1.45325	4.98723	0.770749	0.999592
LOC100335030	0.257471	1.45325	4.98723	0.770749	0.999592
LOC100507351	0.257471	1.45325	4.98723	0.770749	0.999592
LOC101926889	0.257471	1.45325	4.98723	0.770749	0.999592
LOC101927557	0.257471	1.45325	4.98723	0.770749	0.999592
LOC101927789	0.257471	1.45325	4.98723	0.770749	0.999592
LOC101928335	0.257471	1.45325	4.98723	0.770749	0.999592
LOC101928622	0.257471	1.45325	4.98723	0.770749	0.999592
LOC101928731	0.257471	1.45325	4.98723	0.770749	0.999592
LOC101928737	0.257471	1.45325	4.98723	0.770749	0.999592
LOC101929479	0.257471	1.45325	4.98723	0.770749	0.999592
LOC101929762	0.257471	1.45325	4.98723	0.770749	0.999592
LOC102724404	0.257471	1.45325	4.98723	0.770749	0.999592
LOC105376271	0.257471	1.45325	4.98723	0.770749	0.999592
LOC105377623	0.257471	1.45325	4.98723	0.770749	0.999592
LOC107985856	0.257471	1.45325	4.98723	0.770749	0.999592
LOC400682	0.257471	1.45325	4.98723	0.770749	0.999592
LOC403312	0.257471	1.45325	4.98723	0.770749	0.999592
LOC93429	0.257471	1.45325	4.98723	0.770749	0.999592
LPAR2	0.257471	1.45325	4.98723	0.770749	0.999592
LRATD1	0.257471	1.45325	4.98723	0.770749	0.999592
LRRC25	0.257471	1.45325	4.98723	0.770749	0.999592
LRRC28	0.257471	1.45325	4.98723	0.770749	0.999592
LRRC69	0.257471	1.45325	4.98723	0.770749	0.999592
LYPD6B	0.257471	1.45325	4.98723	0.770749	0.999592
MAGEA11	0.257471	1.45325	4.98723	0.770749	0.999592
MAOA	0.257471	1.45325	4.98723	0.770749	0.999592
MAP3K1	0.257471	1.45325	4.98723	0.770749	0.999592
MAS1	0.257471	1.45325	4.98723	0.770749	0.999592
MED18	0.257471	1.45325	4.98723	0.770749	0.999592
MEDAG	0.257471	1.45325	4.98723	0.770749	0.999592
MEG8	0.257471	1.45325	4.98723	0.770749	0.999592
METTL22	0.257471	1.45325	4.98723	0.770749	0.999592
MI0R2	0.257471	1.45325	4.98723	0.770749	0.999592
MIR3150BHG	0.257471	1.45325	4.98723	0.770749	0.999592
MIR3178	0.257471	1.45325	4.98723	0.770749	0.999592
MIR3622B	0.257471	1.45325	4.98723	0.770749	0.999592
MIR3918	0.257471	1.45325	4.98723	0.770749	0.999592
MIR4300HG	0.257471	1.45325	4.98723	0.770749	0.999592
MIR5087	0.257471	1.45325	4.98723	0.770749	0.999592
MIR636	0.257471	1.45325	4.98723	0.770749	0.999592
MIR648	0.257471	1.45325	4.98723	0.770749	0.999592
MIR6757	0.257471	1.45325	4.98723	0.770749	0.999592
MIR8078	0.257471	1.45325	4.98723	0.770749	0.999592
MIR9898	0.257471	1.45325	4.98723	0.770749	0.999592
MMP23B	0.257471	1.45325	4.98723	0.770749	0.999592
MROH9	0.257471	1.45325	4.98723	0.770749	0.999592
MS4A6E	0.257471	1.45325	4.98723	0.770749	0.999592
MUSK	0.257471	1.45325	4.98723	0.770749	0.999592
MZB1	0.257471	1.45325	4.98723	0.770749	0.999592
0A80	0.257471	1.45325	4.98723	0.770749	0.999592
NBPF10	0.257471	1.45325	4.98723	0.770749	0.999592
NBPF14	0.257471	1.45325	4.98723	0.770749	0.999592
NEBL	0.257471	1.45325	4.98723	0.770749	0.999592
NKD1	0.257471	1.45325	4.98723	0.770749	0.999592
NPEPPSP1	0.257471	1.45325	4.98723	0.770749	0.999592
NPFFR1	0.257471	1.45325	4.98723	0.770749	0.999592
NPTXR	0.257471	1.45325	4.98723	0.770749	0.999592
NR6A1	0.257471	1.45325	4.98723	0.770749	0.999592
NRON	0.257471	1.45325	4.98723	0.770749	0.999592
NTSR1	0.257471	1.45325	4.98723	0.770749	0.999592
ODC1-DT	0.257471	1.45325	4.98723	0.770749	0.999592
OLFML1	0.257471	1.45325	4.98723	0.770749	0.999592
OR2B2	0.257471	1.45325	4.98723	0.770749	0.999592
OR2T11	0.257471	1.45325	4.98723	0.770749	0.999592
OR6T1	0.257471	1.45325	4.98723	0.770749	0.999592
OSR1	0.257471	1.45325	4.98723	0.770749	0.999592
OTP	0.257471	1.45325	4.98723	0.770749	0.999592
PARD6B	0.257471	1.45325	4.98723	0.770749	0.999592
PCDH11X	0.257471	1.45325	4.98723	0.770749	0.999592
PCDHA6	0.257471	1.45325	4.98723	0.770749	0.999592
PCDHB14	0.257471	1.45325	4.98723	0.770749	0.999592
PCYOX1L	0.257471	1.45325	4.98723	0.770749	0.999592
PDLIM4	0.257471	1.45325	4.98723	0.770749	0.999592
PDP2	0.257471	1.45325	4.98723	0.770749	0.999592
PER2	0.257471	1.45325	4.98723	0.770749	0.999592
PERCC1	0.257471	1.45325	4.98723	0.770749	0.999592
PGM5	0.257471	1.45325	4.98723	0.770749	0.999592
PGM5P4	0.257471	1.45325	4.98723	0.770749	0.999592
PI3	0.257471	1.45325	4.98723	0.770749	0.999592
PIGP	0.257471	1.45325	4.98723	0.770749	0.999592
PIK3AP1	0.257471	1.45325	4.98723	0.770749	0.999592
PLEK2	0.257471	1.45325	4.98723	0.770749	0.999592
PLEKHH2	0.257471	1.45325	4.98723	0.770749	0.999592
PLEKHM3	0.257471	1.45325	4.98723	0.770749	0.999592
PLET1	0.257471	1.45325	4.98723	0.770749	0.999592
PNPLA7	0.257471	1.45325	4.98723	0.770749	0.999592
POPDC2	0.257471	1.45325	4.98723	0.770749	0.999592
PPP1R12A-AS1	0.257471	1.45325	4.98723	0.770749	0.999592
PPP1R14D	0.257471	1.45325	4.98723	0.770749	0.999592
PPP3CC	0.257471	1.45325	4.98723	0.770749	0.999592
PRDM12	0.257471	1.45325	4.98723	0.770749	0.999592
PRDM16	0.257471	1.45325	4.98723	0.770749	0.999592
PRKCG	0.257471	1.45325	4.98723	0.770749	0.999592
PRKD1	0.257471	1.45325	4.98723	0.770749	0.999592
PRSS57	0.257471	1.45325	4.98723	0.770749	0.999592
PTCSC3	0.257471	1.45325	4.98723	0.770749	0.999592
PTGS1	0.257471	1.45325	4.98723	0.770749	0.999592
PTPRH	0.257471	1.45325	4.98723	0.770749	0.999592
RAB3IL1	0.257471	1.45325	4.98723	0.770749	0.999592
RABL2A	0.257471	1.45325	4.98723	0.770749	0.999592
RAI1-AS1	0.257471	1.45325	4.98723	0.770749	0.999592
RASSF7	0.257471	1.45325	4.98723	0.770749	0.999592
RB1-DT	0.257471	1.45325	4.98723	0.770749	0.999592
RBM24	0.257471	1.45325	4.98723	0.770749	0.999592
RGL3	0.257471	1.45325	4.98723	0.770749	0.999592
RGS5	0.257471	1.45325	4.98723	0.770749	0.999592
RIBC2	0.257471	1.45325	4.98723	0.770749	0.999592
RIMKLA	0.257471	1.45325	4.98723	0.770749	0.999592
RN7SK	0.257471	1.45325	4.98723	0.770749	0.999592
R0SEK-C17orf49	0.257471	1.45325	4.98723	0.770749	0.999592
RNF215	0.257471	1.45325	4.98723	0.770749	0.999592
ROPN1B	0.257471	1.45325	4.98723	0.770749	0.999592
RPS10P7	0.257471	1.45325	4.98723	0.770749	0.999592
RPS2P32	0.257471	1.45325	4.98723	0.770749	0.999592
RRS1-AS1	0.257471	1.45325	4.98723	0.770749	0.999592
S100A14	0.257471	1.45325	4.98723	0.770749	0.999592
S1PR5	0.257471	1.45325	4.98723	0.770749	0.999592
SATB1	0.257471	1.45325	4.98723	0.770749	0.999592
SDR42E1	0.257471	1.45325	4.98723	0.770749	0.999592
SEMA4A	0.257471	1.45325	4.98723	0.770749	0.999592
SEMA6C	0.257471	1.45325	4.98723	0.770749	0.999592
SH2D2A	0.257471	1.45325	4.98723	0.770749	0.999592
SHC2	0.257471	1.45325	4.98723	0.770749	0.999592
SHLD3	0.257471	1.45325	4.98723	0.770749	0.999592
SHROOM1	0.257471	1.45325	4.98723	0.770749	0.999592
SIAH3	0.257471	1.45325	4.98723	0.770749	0.999592
SIM1	0.257471	1.45325	4.98723	0.770749	0.999592
SLC16A12	0.257471	1.45325	4.98723	0.770749	0.999592
SLC19A3	0.257471	1.45325	4.98723	0.770749	0.999592
SLC35F1	0.257471	1.45325	4.98723	0.770749	0.999592
SLC46A2	0.257471	1.45325	4.98723	0.770749	0.999592
SLC46A3	0.257471	1.45325	4.98723	0.770749	0.999592
SLIT2	0.257471	1.45325	4.98723	0.770749	0.999592
SMIM1	0.257471	1.45325	4.98723	0.770749	0.999592
SMIM24	0.257471	1.45325	4.98723	0.770749	0.999592
SMIM29	0.257471	1.45325	4.98723	0.770749	0.999592
SMPD1	0.257471	1.45325	4.98723	0.770749	0.999592
SMPDL3B	0.257471	1.45325	4.98723	0.770749	0.999592
SNORA58B	0.257471	1.45325	4.98723	0.770749	0.999592
SNORA63B	0.257471	1.45325	4.98723	0.770749	0.999592
SNORD3I	0.257471	1.45325	4.98723	0.770749	0.999592
SNORD47	0.257471	1.45325	4.98723	0.770749	0.999592
SNORD87	0.257471	1.45325	4.98723	0.770749	0.999592
SNORD91B	0.257471	1.45325	4.98723	0.770749	0.999592
SNORD99	0.257471	1.45325	4.98723	0.770749	0.999592
SOX21	0.257471	1.45325	4.98723	0.770749	0.999592
SPEM2	0.257471	1.45325	4.98723	0.770749	0.999592
SPIN2B	0.257471	1.45325	4.98723	0.770749	0.999592
SSPN	0.257471	1.45325	4.98723	0.770749	0.999592
ST18	0.257471	1.45325	4.98723	0.770749	0.999592
STEAP1	0.257471	1.45325	4.98723	0.770749	0.999592
STK4-AS1	0.257471	1.45325	4.98723	0.770749	0.999592
STOML1	0.257471	1.45325	4.98723	0.770749	0.999592
SUSD6	0.257471	1.45325	4.98723	0.770749	0.999592
SYCP2	0.257471	1.45325	4.98723	0.770749	0.999592
TAF7L	0.257471	1.45325	4.98723	0.770749	0.999592
TBX19	0.257471	1.45325	4.98723	0.770749	0.999592
TBX2-AS1	0.257471	1.45325	4.98723	0.770749	0.999592
TCP11	0.257471	1.45325	4.98723	0.770749	0.999592
TENT5C	0.257471	1.45325	4.98723	0.770749	0.999592
TEPSIN	0.257471	1.45325	4.98723	0.770749	0.999592
TESPA1	0.257471	1.45325	4.98723	0.770749	0.999592
TEX26-AS1	0.257471	1.45325	4.98723	0.770749	0.999592
THCAT158	0.257471	1.45325	4.98723	0.770749	0.999592
THORLNC	0.257471	1.45325	4.98723	0.770749	0.999592
TMEFF2	0.257471	1.45325	4.98723	0.770749	0.999592
TMEM144	0.257471	1.45325	4.98723	0.770749	0.999592
TMEM14A	0.257471	1.45325	4.98723	0.770749	0.999592
TMEM150B	0.257471	1.45325	4.98723	0.770749	0.999592
TMEM182	0.257471	1.45325	4.98723	0.770749	0.999592
TMEM229B	0.257471	1.45325	4.98723	0.770749	0.999592
TMEM269	0.257471	1.45325	4.98723	0.770749	0.999592
TMEM271	0.257471	1.45325	4.98723	0.770749	0.999592
TNFRSF25	0.257471	1.45325	4.98723	0.770749	0.999592
TNFSF4	0.257471	1.45325	4.98723	0.770749	0.999592
TP63	0.257471	1.45325	4.98723	0.770749	0.999592
TPST2	0.257471	1.45325	4.98723	0.770749	0.999592
TPTEP2-CSNK1E	0.257471	1.45325	4.98723	0.770749	0.999592
TRER01	0.257471	1.45325	4.98723	0.770749	0.999592
UCP3	0.257471	1.45325	4.98723	0.770749	0.999592
UPB1	0.257471	1.45325	4.98723	0.770749	0.999592
UPK1A	0.257471	1.45325	4.98723	0.770749	0.999592
UPK2	0.257471	1.45325	4.98723	0.770749	0.999592
VIT	0.257471	1.45325	4.98723	0.770749	0.999592
VPS33B-DT	0.257471	1.45325	4.98723	0.770749	0.999592
VSIG2	0.257471	1.45325	4.98723	0.770749	0.999592
VWF	0.257471	1.45325	4.98723	0.770749	0.999592
WTAPP1	0.257471	1.45325	4.98723	0.770749	0.999592
XAF1	0.257471	1.45325	4.98723	0.770749	0.999592
XYLB	0.257471	1.45325	4.98723	0.770749	0.999592
YPEL2	0.257471	1.45325	4.98723	0.770749	0.999592
ZFP41	0.257471	1.45325	4.98723	0.770749	0.999592
ZNF341	0.257471	1.45325	4.98723	0.770749	0.999592
ZNF430	0.257471	1.45325	4.98723	0.770749	0.999592
ZNF461	0.257471	1.45325	4.98723	0.770749	0.999592
ZNF518B	0.257471	1.45325	4.98723	0.770749	0.999592
ZNF528	0.257471	1.45325	4.98723	0.770749	0.999592
ZNF528-AS1	0.257471	1.45325	4.98723	0.770749	0.999592
ZNF736	0.257471	1.45325	4.98723	0.770749	0.999592
ZNF8-ERVK3-1	0.257471	1.45325	4.98723	0.770749	0.999592
ZNF829	0.257471	1.45325	4.98723	0.770749	0.999592
TMEM131	4.08434	1.45188	1.43055	0.310148	0.999592
CRABP2	1.60512	1.44873	2.24482	0.518689	0.999592
IL7R	1.60512	1.44873	2.24482	0.518689	0.999592
IQCE	1.60512	1.44873	2.24482	0.518689	0.999592
LRP12	1.60512	1.44873	2.24482	0.518689	0.999592
MYD88	1.60512	1.44873	2.24482	0.518689	0.999592
NKAP	1.60512	1.44873	2.24482	0.518689	0.999592
NPY6R	1.60512	1.44873	2.24482	0.518689	0.999592
RRP12	1.60512	1.44873	2.24482	0.518689	0.999592
SELENOS	1.60512	1.44873	2.24482	0.518689	0.999592
TAF1B	7.05494	1.44801	1.09762	0.187092	0.999592
AFAP1	7.47632	1.44273	1.07072	0.177839	0.999592
SYNE1	4.29503	1.44147	1.36534	0.29108	0.999592
SLC25A36	8.8418	1.43917	0.953319	0.131135	0.999592
LOC100505716	2.68991	1.43767	1.70556	0.399268	0.999592
RAP1A	5.8712	1.43755	1.18622	0.225559	0.999592
PATJ	7.23668	1.43742	1.0476	0.170033	0.999592
LAPTM4A	5.63156	1.4352	1.1885	0.227211	0.999592
PCGF5	3.7747	1.43448	1.47456	0.330643	0.999592
ANGPTL7	1.05584	1.43375	2.77032	0.604778	0.999592
AP4B1	1.05584	1.43375	2.77032	0.604778	0.999592
CIAO2B	1.05584	1.43375	2.77032	0.604778	0.999592
HACD1	1.05584	1.43375	2.77032	0.604778	0.999592
INTS2	1.05584	1.43375	2.77032	0.604778	0.999592
KCTD11	1.05584	1.43375	2.77032	0.604778	0.999592
KIF3C	1.05584	1.43375	2.77032	0.604778	0.999592
LPCAT4	1.05584	1.43375	2.77032	0.604778	0.999592
LTB4R	1.05584	1.43375	2.77032	0.604778	0.999592
MRAS	1.05584	1.43375	2.77032	0.604778	0.999592
MRPL58	1.05584	1.43375	2.77032	0.604778	0.999592
NBPF9	1.05584	1.43375	2.77032	0.604778	0.999592
NISCH	1.05584	1.43375	2.77032	0.604778	0.999592
SAMD8	1.05584	1.43375	2.77032	0.604778	0.999592
SLC30A4	1.05584	1.43375	2.77032	0.604778	0.999592
S0P25-AS1	1.05584	1.43375	2.77032	0.604778	0.999592
THBD	1.05584	1.43375	2.77032	0.604778	0.999592
ZNF101	1.05584	1.43375	2.77032	0.604778	0.999592
ZNF556	1.05584	1.43375	2.77032	0.604778	0.999592
PI4K2B	4.26608	1.43098	1.36652	0.295021	0.999592
CNOT2-DT	9.37731	1.42995	0.925683	0.122406	0.999592
PIAS4	5.35087	1.42958	1.21747	0.240305	0.999592
MAML1	6.15496	1.42774	1.19374	0.231688	0.999592
DTWD1	3.95644	1.42479	1.49446	0.340395	0.999592
COMMD5	1.57617	1.42415	2.2935	0.534634	0.999592
GPAA1	1.57617	1.42415	2.2935	0.534634	0.999592
IGFALS	1.57617	1.42415	2.2935	0.534634	0.999592
MPIG6B	1.57617	1.42415	2.2935	0.534634	0.999592
SECISBP2	1.57617	1.42415	2.2935	0.534634	0.999592
SH3BGRL3	1.57617	1.42415	2.2935	0.534634	0.999592
STAG3L2	1.57617	1.42415	2.2935	0.534634	0.999592
CRIPT	3.74575	1.42255	1.45949	0.329717	0.999592
PPP1R2	4.83053	1.42163	1.32025	0.281574	0.999592
ALDH5A1	2.66096	1.42072	1.70264	0.404043	0.999592
ANXA2P2	2.66096	1.42072	1.70264	0.404043	0.999592
BMPR2	2.66096	1.42072	1.70264	0.404043	0.999592
UBE2O	2.66096	1.42072	1.70264	0.404043	0.999592
TUB	9.81079	1.41931	0.913016	0.120059	0.999592
ZMPSTE24	6.65845	1.41928	1.10309	0.19822	0.999592
ABLIM1	16.5713	1.416	0.729487	0.0522466	0.999592
GPRC5A	6.37776	1.41479	1.11353	0.20389	0.999592
ALAS1	12.7555	1.4147	0.792926	0.0743981	0.999592
R3HDM1	3.92749	1.4128	1.49274	0.34392	0.999592
TRIM26	3.92749	1.4128	1.49274	0.34392	0.999592
GPR162	10.0246	1.41179	0.929037	0.128605	0.999592
ADK	4.20818	1.4109	1.38777	0.309314	0.999592
KCTD15	4.20818	1.4109	1.38777	0.309314	0.999592
HOXA13	6.09706	1.4107	1.16225	0.224835	0.999592
GABARAPL1	7.64429	1.40678	1.03023	0.172096	0.999592
MAPT	1.54722	1.40657	2.48103	0.57076	0.999592
CUTA	4.77264	1.40349	1.2999	0.280279	0.999592
NIF3L1	3.96854	1.40181	1.46562	0.338839	0.999592
SMG6	3.89854	1.40161	1.49827	0.349537	0.999592
MYORG	7.65639	1.39982	1.04562	0.180653	0.999592
SCEL-AS1	7.86708	1.39858	1.01477	0.168132	0.999592
SCFD1	6.03917	1.39478	1.14801	0.224385	0.999592
PFN2	23.3647	1.39351	0.585796	0.0173674	0.758476
PRMT5	6.29091	1.39303	1.12372	0.2151	0.999592
TMEM237	3.86959	1.39117	1.51145	0.357353	0.999592
FANCM	3.40716	1.38812	1.538	0.366765	0.999592
NR4A2	2.60306	1.38684	1.73879	0.425108	0.999592
TENM2	2.60306	1.38684	1.73879	0.425108	0.999592
ARHGAP10	1.02689	1.38673	2.79288	0.619526	0.999592
ATF6B	1.02689	1.38673	2.79288	0.619526	0.999592
CES3	1.02689	1.38673	2.79288	0.619526	0.999592
CFAP20	1.02689	1.38673	2.79288	0.619526	0.999592
FDXR	1.02689	1.38673	2.79288	0.619526	0.999592
FGD4	1.02689	1.38673	2.79288	0.619526	0.999592
MIR4656	1.02689	1.38673	2.79288	0.619526	0.999592
0DSYN1	1.02689	1.38673	2.79288	0.619526	0.999592
NICN1	1.02689	1.38673	2.79288	0.619526	0.999592
PCK2	1.02689	1.38673	2.79288	0.619526	0.999592
PEX13	1.02689	1.38673	2.79288	0.619526	0.999592
PRUNE1	1.02689	1.38673	2.79288	0.619526	0.999592
SHKBP1	1.02689	1.38673	2.79288	0.619526	0.999592
SLC35B3	1.02689	1.38673	2.79288	0.619526	0.999592
SPATA6L	1.02689	1.38673	2.79288	0.619526	0.999592
TMEM219	1.02689	1.38673	2.79288	0.619526	0.999592
ZMYM5	1.02689	1.38673	2.79288	0.619526	0.999592
ZNF267	1.02689	1.38673	2.79288	0.619526	0.999592
ZNF705E	1.02689	1.38673	2.79288	0.619526	0.999592
KLF6	4.71474	1.38395	1.30149	0.287619	0.999592
PSMB2	4.71474	1.38395	1.30149	0.287619	0.999592
FHL2	13.2291	1.38177	0.799797	0.0840503	0.999592
WDR46	7.03711	1.37956	1.05643	0.191595	0.999592
PARTICL	6.23301	1.37776	1.14881	0.230415	0.999592
SCAF8	4.43405	1.37525	1.33528	0.30304	0.999592
PSMA5	9.11984	1.37453	0.935008	0.141541	0.999592
COG2	3.37821	1.3739	1.52543	0.367766	0.999592
EIF5AL1	3.37821	1.3739	1.52543	0.367766	0.999592
GPX8	3.37821	1.3739	1.52543	0.367766	0.999592
SNX10	3.37821	1.3739	1.52543	0.367766	0.999592
MBOAT2	4.68579	1.37347	1.31035	0.294559	0.999592
WWC2	9.33053	1.37318	0.925682	0.137963	0.999592
FYCO1	2.11168	1.37196	2.03174	0.499508	0.999592
LINC01589	2.11168	1.37196	2.03174	0.499508	0.999592
IRF2	2.57411	1.36938	1.78927	0.444076	0.999592
WDFY3	2.57411	1.36938	1.78927	0.444076	0.999592
EHD2	6.51678	1.36896	1.11598	0.219938	0.999592
ABCB9	0.228522	1.36635	4.99314	0.784356	0.999592
ABTB1	0.228522	1.36635	4.99314	0.784356	0.999592
ACADSB	0.228522	1.36635	4.99314	0.784356	0.999592
ACBD7	0.228522	1.36635	4.99314	0.784356	0.999592
ACOX2	0.228522	1.36635	4.99314	0.784356	0.999592
ACSF2	0.228522	1.36635	4.99314	0.784356	0.999592
ADAP2	0.228522	1.36635	4.99314	0.784356	0.999592
ADAT3	0.228522	1.36635	4.99314	0.784356	0.999592
ADCK1	0.228522	1.36635	4.99314	0.784356	0.999592
ADGRL4	0.228522	1.36635	4.99314	0.784356	0.999592
ADHFE1	0.228522	1.36635	4.99314	0.784356	0.999592
ADRA1B	0.228522	1.36635	4.99314	0.784356	0.999592
AKAP7	0.228522	1.36635	4.99314	0.784356	0.999592
AKR1B15	0.228522	1.36635	4.99314	0.784356	0.999592
ALMS1-IT1	0.228522	1.36635	4.99314	0.784356	0.999592
ALS2CL	0.228522	1.36635	4.99314	0.784356	0.999592
ALX4	0.228522	1.36635	4.99314	0.784356	0.999592
AMIGO1	0.228522	1.36635	4.99314	0.784356	0.999592
ANGEL1	0.228522	1.36635	4.99314	0.784356	0.999592
ANK1	0.228522	1.36635	4.99314	0.784356	0.999592
ANKRD16	0.228522	1.36635	4.99314	0.784356	0.999592
ANKRD20A4	0.228522	1.36635	4.99314	0.784356	0.999592
AOC3	0.228522	1.36635	4.99314	0.784356	0.999592
APOA1-AS	0.228522	1.36635	4.99314	0.784356	0.999592
AQP8	0.228522	1.36635	4.99314	0.784356	0.999592
ARID3B	0.228522	1.36635	4.99314	0.784356	0.999592
ARL17B	0.228522	1.36635	4.99314	0.784356	0.999592
ARL4D	0.228522	1.36635	4.99314	0.784356	0.999592
ARRB1	0.228522	1.36635	4.99314	0.784356	0.999592
ASAH2	0.228522	1.36635	4.99314	0.784356	0.999592
ASCL3	0.228522	1.36635	4.99314	0.784356	0.999592
ASTN1	0.228522	1.36635	4.99314	0.784356	0.999592
ASTN2-AS1	0.228522	1.36635	4.99314	0.784356	0.999592
ATP9B	0.228522	1.36635	4.99314	0.784356	0.999592
B4GALNT3	0.228522	1.36635	4.99314	0.784356	0.999592
BAALC-AS1	0.228522	1.36635	4.99314	0.784356	0.999592
BARX1	0.228522	1.36635	4.99314	0.784356	0.999592
BASP1P1	0.228522	1.36635	4.99314	0.784356	0.999592
BCAS3	0.228522	1.36635	4.99314	0.784356	0.999592
BGN	0.228522	1.36635	4.99314	0.784356	0.999592
BNIP1	0.228522	1.36635	4.99314	0.784356	0.999592
BTBD8	0.228522	1.36635	4.99314	0.784356	0.999592
C10orf105	0.228522	1.36635	4.99314	0.784356	0.999592
C11orf86	0.228522	1.36635	4.99314	0.784356	0.999592
C12orf56	0.228522	1.36635	4.99314	0.784356	0.999592
C14orf132	0.228522	1.36635	4.99314	0.784356	0.999592
C16orf46	0.228522	1.36635	4.99314	0.784356	0.999592
C16orf91	0.228522	1.36635	4.99314	0.784356	0.999592
C18orf32	0.228522	1.36635	4.99314	0.784356	0.999592
C19orf67	0.228522	1.36635	4.99314	0.784356	0.999592
C21orf62	0.228522	1.36635	4.99314	0.784356	0.999592
C2CD4C	0.228522	1.36635	4.99314	0.784356	0.999592
C4BPA	0.228522	1.36635	4.99314	0.784356	0.999592
C8orf44	0.228522	1.36635	4.99314	0.784356	0.999592
CAMSAP3	0.228522	1.36635	4.99314	0.784356	0.999592
CARD16	0.228522	1.36635	4.99314	0.784356	0.999592
CASC18	0.228522	1.36635	4.99314	0.784356	0.999592
CAVIN2	0.228522	1.36635	4.99314	0.784356	0.999592
CAVIN4	0.228522	1.36635	4.99314	0.784356	0.999592
CCDC13-AS1	0.228522	1.36635	4.99314	0.784356	0.999592
CCDC136	0.228522	1.36635	4.99314	0.784356	0.999592
CCDC30	0.228522	1.36635	4.99314	0.784356	0.999592
CCDC61	0.228522	1.36635	4.99314	0.784356	0.999592
CCKAR	0.228522	1.36635	4.99314	0.784356	0.999592
CD200R1	0.228522	1.36635	4.99314	0.784356	0.999592
CDH12	0.228522	1.36635	4.99314	0.784356	0.999592
CDH15	0.228522	1.36635	4.99314	0.784356	0.999592
CDH3	0.228522	1.36635	4.99314	0.784356	0.999592
CDK5	0.228522	1.36635	4.99314	0.784356	0.999592
CELF2	0.228522	1.36635	4.99314	0.784356	0.999592
CEP112	0.228522	1.36635	4.99314	0.784356	0.999592
CER03	0.228522	1.36635	4.99314	0.784356	0.999592
CFI	0.228522	1.36635	4.99314	0.784356	0.999592
CGA	0.228522	1.36635	4.99314	0.784356	0.999592
CHMP1B2P	0.228522	1.36635	4.99314	0.784356	0.999592
CILP2	0.228522	1.36635	4.99314	0.784356	0.999592
CLDN16	0.228522	1.36635	4.99314	0.784356	0.999592
CLYBL-AS2	0.228522	1.36635	4.99314	0.784356	0.999592
CPEB2-DT	0.228522	1.36635	4.99314	0.784356	0.999592
CPNE9	0.228522	1.36635	4.99314	0.784356	0.999592
CRYM-AS1	0.228522	1.36635	4.99314	0.784356	0.999592
CSF3R	0.228522	1.36635	4.99314	0.784356	0.999592
CSMD3	0.228522	1.36635	4.99314	0.784356	0.999592
CST6	0.228522	1.36635	4.99314	0.784356	0.999592
CYP26B1	0.228522	1.36635	4.99314	0.784356	0.999592
DAND5	0.228522	1.36635	4.99314	0.784356	0.999592
DDX11L5	0.228522	1.36635	4.99314	0.784356	0.999592
DENND2C	0.228522	1.36635	4.99314	0.784356	0.999592
DGCR10	0.228522	1.36635	4.99314	0.784356	0.999592
DHX35	0.228522	1.36635	4.99314	0.784356	0.999592
DIPK2B	0.228522	1.36635	4.99314	0.784356	0.999592
DLX3	0.228522	1.36635	4.99314	0.784356	0.999592
D0JC28	0.228522	1.36635	4.99314	0.784356	0.999592
DPY19L2P4	0.228522	1.36635	4.99314	0.784356	0.999592
EFL1P1	0.228522	1.36635	4.99314	0.784356	0.999592
EHHADH	0.228522	1.36635	4.99314	0.784356	0.999592
EIF2AK3-DT	0.228522	1.36635	4.99314	0.784356	0.999592
ELFN2	0.228522	1.36635	4.99314	0.784356	0.999592
ELMO1	0.228522	1.36635	4.99314	0.784356	0.999592
EMID1	0.228522	1.36635	4.99314	0.784356	0.999592
ENTPD3-AS1	0.228522	1.36635	4.99314	0.784356	0.999592
EPHX3	0.228522	1.36635	4.99314	0.784356	0.999592
ERBB3	0.228522	1.36635	4.99314	0.784356	0.999592
ERC2	0.228522	1.36635	4.99314	0.784356	0.999592
ERN1	0.228522	1.36635	4.99314	0.784356	0.999592
ETDC	0.228522	1.36635	4.99314	0.784356	0.999592
F5	0.228522	1.36635	4.99314	0.784356	0.999592
FABP6	0.228522	1.36635	4.99314	0.784356	0.999592
FAM110A	0.228522	1.36635	4.99314	0.784356	0.999592
FAM110C	0.228522	1.36635	4.99314	0.784356	0.999592
FAM180A	0.228522	1.36635	4.99314	0.784356	0.999592
FAM205A	0.228522	1.36635	4.99314	0.784356	0.999592
FAM216B	0.228522	1.36635	4.99314	0.784356	0.999592
FANCB	0.228522	1.36635	4.99314	0.784356	0.999592
FBXO17	0.228522	1.36635	4.99314	0.784356	0.999592
FBXO48	0.228522	1.36635	4.99314	0.784356	0.999592
FCRLB	0.228522	1.36635	4.99314	0.784356	0.999592
FDX2	0.228522	1.36635	4.99314	0.784356	0.999592
FNTB	0.228522	1.36635	4.99314	0.784356	0.999592
FOSB	0.228522	1.36635	4.99314	0.784356	0.999592
FOXJ1	0.228522	1.36635	4.99314	0.784356	0.999592
FOXO6-AS1	0.228522	1.36635	4.99314	0.784356	0.999592
FRG1EP	0.228522	1.36635	4.99314	0.784356	0.999592
GDPD4	0.228522	1.36635	4.99314	0.784356	0.999592
GGNBP1	0.228522	1.36635	4.99314	0.784356	0.999592
GGT5	0.228522	1.36635	4.99314	0.784356	0.999592
GIP	0.228522	1.36635	4.99314	0.784356	0.999592
GLCCI1-DT	0.228522	1.36635	4.99314	0.784356	0.999592
GLIPR1L2	0.228522	1.36635	4.99314	0.784356	0.999592
GLRA2	0.228522	1.36635	4.99314	0.784356	0.999592
GLYATL1B	0.228522	1.36635	4.99314	0.784356	0.999592
GNG7	0.228522	1.36635	4.99314	0.784356	0.999592
GPC3	0.228522	1.36635	4.99314	0.784356	0.999592
GPIHBP1	0.228522	1.36635	4.99314	0.784356	0.999592
GPR84	0.228522	1.36635	4.99314	0.784356	0.999592
GRAMD2A	0.228522	1.36635	4.99314	0.784356	0.999592
GRPR	0.228522	1.36635	4.99314	0.784356	0.999592
GUCY2EP	0.228522	1.36635	4.99314	0.784356	0.999592
GUSBP4	0.228522	1.36635	4.99314	0.784356	0.999592
H4C8	0.228522	1.36635	4.99314	0.784356	0.999592
HCRTR1	0.228522	1.36635	4.99314	0.784356	0.999592
HHAT	0.228522	1.36635	4.99314	0.784356	0.999592
HHATL	0.228522	1.36635	4.99314	0.784356	0.999592
HLA-DQA1	0.228522	1.36635	4.99314	0.784356	0.999592
HNF1B	0.228522	1.36635	4.99314	0.784356	0.999592
HOMER2	0.228522	1.36635	4.99314	0.784356	0.999592
HOXA4	0.228522	1.36635	4.99314	0.784356	0.999592
HOXB13	0.228522	1.36635	4.99314	0.784356	0.999592
HOXC5	0.228522	1.36635	4.99314	0.784356	0.999592
HPN-AS1	0.228522	1.36635	4.99314	0.784356	0.999592
HSD11B2	0.228522	1.36635	4.99314	0.784356	0.999592
HTR7P1	0.228522	1.36635	4.99314	0.784356	0.999592
IFI27L2	0.228522	1.36635	4.99314	0.784356	0.999592
IFITM4P	0.228522	1.36635	4.99314	0.784356	0.999592
IL4	0.228522	1.36635	4.99314	0.784356	0.999592
INSR	0.228522	1.36635	4.99314	0.784356	0.999592
IRAK1BP1	0.228522	1.36635	4.99314	0.784356	0.999592
IRF5	0.228522	1.36635	4.99314	0.784356	0.999592
IRF9	0.228522	1.36635	4.99314	0.784356	0.999592
ISM1	0.228522	1.36635	4.99314	0.784356	0.999592
ITPRIPL1	0.228522	1.36635	4.99314	0.784356	0.999592
KCNJ16	0.228522	1.36635	4.99314	0.784356	0.999592
KCNMB2-AS1	0.228522	1.36635	4.99314	0.784356	0.999592
KCP	0.228522	1.36635	4.99314	0.784356	0.999592
KDM4D	0.228522	1.36635	4.99314	0.784356	0.999592
KLHDC1	0.228522	1.36635	4.99314	0.784356	0.999592
KLRA1P	0.228522	1.36635	4.99314	0.784356	0.999592
KRT42P	0.228522	1.36635	4.99314	0.784356	0.999592
LCN10	0.228522	1.36635	4.99314	0.784356	0.999592
LIN37	0.228522	1.36635	4.99314	0.784356	0.999592
LINC00265	0.228522	1.36635	4.99314	0.784356	0.999592
LINC00426	0.228522	1.36635	4.99314	0.784356	0.999592
LINC00511	0.228522	1.36635	4.99314	0.784356	0.999592
LINC00528	0.228522	1.36635	4.99314	0.784356	0.999592
LINC00582	0.228522	1.36635	4.99314	0.784356	0.999592
LINC00665	0.228522	1.36635	4.99314	0.784356	0.999592
LINC00917	0.228522	1.36635	4.99314	0.784356	0.999592
LINC00997	0.228522	1.36635	4.99314	0.784356	0.999592
LINC01012	0.228522	1.36635	4.99314	0.784356	0.999592
LINC01085	0.228522	1.36635	4.99314	0.784356	0.999592
LINC01182	0.228522	1.36635	4.99314	0.784356	0.999592
LINC01220	0.228522	1.36635	4.99314	0.784356	0.999592
LINC01276	0.228522	1.36635	4.99314	0.784356	0.999592
LINC01348	0.228522	1.36635	4.99314	0.784356	0.999592
LINC01364	0.228522	1.36635	4.99314	0.784356	0.999592
LINC01423	0.228522	1.36635	4.99314	0.784356	0.999592
LINC01534	0.228522	1.36635	4.99314	0.784356	0.999592
LINC01654	0.228522	1.36635	4.99314	0.784356	0.999592
LINC01679	0.228522	1.36635	4.99314	0.784356	0.999592
LINC01725	0.228522	1.36635	4.99314	0.784356	0.999592
LINC01814	0.228522	1.36635	4.99314	0.784356	0.999592
LINC01864	0.228522	1.36635	4.99314	0.784356	0.999592
LINC01920	0.228522	1.36635	4.99314	0.784356	0.999592
LINC01993	0.228522	1.36635	4.99314	0.784356	0.999592
LINC02021	0.228522	1.36635	4.99314	0.784356	0.999592
LINC02036	0.228522	1.36635	4.99314	0.784356	0.999592
LINC02104	0.228522	1.36635	4.99314	0.784356	0.999592
LINC02210	0.228522	1.36635	4.99314	0.784356	0.999592
LINC02246	0.228522	1.36635	4.99314	0.784356	0.999592
LINC02383	0.228522	1.36635	4.99314	0.784356	0.999592
LINC02582	0.228522	1.36635	4.99314	0.784356	0.999592
LINC02617	0.228522	1.36635	4.99314	0.784356	0.999592
LINC02783	0.228522	1.36635	4.99314	0.784356	0.999592
LINC02809	0.228522	1.36635	4.99314	0.784356	0.999592
LINS1	0.228522	1.36635	4.99314	0.784356	0.999592
LIPJ	0.228522	1.36635	4.99314	0.784356	0.999592
LOC100129316	0.228522	1.36635	4.99314	0.784356	0.999592
LOC100130207	0.228522	1.36635	4.99314	0.784356	0.999592
LOC100132077	0.228522	1.36635	4.99314	0.784356	0.999592
LOC100288254	0.228522	1.36635	4.99314	0.784356	0.999592
LOC100506725	0.228522	1.36635	4.99314	0.784356	0.999592
LOC100506990	0.228522	1.36635	4.99314	0.784356	0.999592
LOC101927040	0.228522	1.36635	4.99314	0.784356	0.999592
LOC101927078	0.228522	1.36635	4.99314	0.784356	0.999592
LOC101927310	0.228522	1.36635	4.99314	0.784356	0.999592
LOC101927516	0.228522	1.36635	4.99314	0.784356	0.999592
LOC101927752	0.228522	1.36635	4.99314	0.784356	0.999592
LOC101928118	0.228522	1.36635	4.99314	0.784356	0.999592
LOC101928160	0.228522	1.36635	4.99314	0.784356	0.999592
LOC101928438	0.228522	1.36635	4.99314	0.784356	0.999592
LOC101928940	0.228522	1.36635	4.99314	0.784356	0.999592
LOC101929626	0.228522	1.36635	4.99314	0.784356	0.999592
LOC101929633	0.228522	1.36635	4.99314	0.784356	0.999592
LOC101929829	0.228522	1.36635	4.99314	0.784356	0.999592
LOC101930085	0.228522	1.36635	4.99314	0.784356	0.999592
LOC102724452	0.228522	1.36635	4.99314	0.784356	0.999592
LOC105369140	0.228522	1.36635	4.99314	0.784356	0.999592
LOC105376353	0.228522	1.36635	4.99314	0.784356	0.999592
LOC150051	0.228522	1.36635	4.99314	0.784356	0.999592
LOC171391	0.228522	1.36635	4.99314	0.784356	0.999592
LOC374443	0.228522	1.36635	4.99314	0.784356	0.999592
LOC729218	0.228522	1.36635	4.99314	0.784356	0.999592
LONRF2	0.228522	1.36635	4.99314	0.784356	0.999592
LRRC26	0.228522	1.36635	4.99314	0.784356	0.999592
LRRC4B	0.228522	1.36635	4.99314	0.784356	0.999592
LRRC6	0.228522	1.36635	4.99314	0.784356	0.999592
LRRC73	0.228522	1.36635	4.99314	0.784356	0.999592
LRRK2	0.228522	1.36635	4.99314	0.784356	0.999592
LSM12	0.228522	1.36635	4.99314	0.784356	0.999592
MAB21L2	0.228522	1.36635	4.99314	0.784356	0.999592
MAGEA10-MAGEA5	0.228522	1.36635	4.99314	0.784356	0.999592
MALL	0.228522	1.36635	4.99314	0.784356	0.999592
MAP1LC3A	0.228522	1.36635	4.99314	0.784356	0.999592
MAPK8IP2	0.228522	1.36635	4.99314	0.784356	0.999592
MARVELD2	0.228522	1.36635	4.99314	0.784356	0.999592
MBIP	0.228522	1.36635	4.99314	0.784356	0.999592
MEFV	0.228522	1.36635	4.99314	0.784356	0.999592
MFAP3L	0.228522	1.36635	4.99314	0.784356	0.999592
MFSD2B	0.228522	1.36635	4.99314	0.784356	0.999592
MFSD4A-AS1	0.228522	1.36635	4.99314	0.784356	0.999592
MFSD4B	0.228522	1.36635	4.99314	0.784356	0.999592
MIATNB	0.228522	1.36635	4.99314	0.784356	0.999592
MINCR	0.228522	1.36635	4.99314	0.784356	0.999592
MIR1302-8	0.228522	1.36635	4.99314	0.784356	0.999592
MIR181B2	0.228522	1.36635	4.99314	0.784356	0.999592
MIR193A	0.228522	1.36635	4.99314	0.784356	0.999592
MIR302D	0.228522	1.36635	4.99314	0.784356	0.999592
MIR3064	0.228522	1.36635	4.99314	0.784356	0.999592
MIR4319	0.228522	1.36635	4.99314	0.784356	0.999592
MIR4426	0.228522	1.36635	4.99314	0.784356	0.999592
MIR4453HG	0.228522	1.36635	4.99314	0.784356	0.999592
MIR4664	0.228522	1.36635	4.99314	0.784356	0.999592
MIR5010	0.228522	1.36635	4.99314	0.784356	0.999592
MIR548D2	0.228522	1.36635	4.99314	0.784356	0.999592
MIR554	0.228522	1.36635	4.99314	0.784356	0.999592
MIR5695	0.228522	1.36635	4.99314	0.784356	0.999592
MIR570	0.228522	1.36635	4.99314	0.784356	0.999592
MIR6071	0.228522	1.36635	4.99314	0.784356	0.999592
MIR6131	0.228522	1.36635	4.99314	0.784356	0.999592
MIR619	0.228522	1.36635	4.99314	0.784356	0.999592
MIR646HG	0.228522	1.36635	4.99314	0.784356	0.999592
MIR6514	0.228522	1.36635	4.99314	0.784356	0.999592
MIR6759	0.228522	1.36635	4.99314	0.784356	0.999592
MIR6864	0.228522	1.36635	4.99314	0.784356	0.999592
MIR924HG	0.228522	1.36635	4.99314	0.784356	0.999592
MIR933	0.228522	1.36635	4.99314	0.784356	0.999592
MMP15	0.228522	1.36635	4.99314	0.784356	0.999592
MORN4	0.228522	1.36635	4.99314	0.784356	0.999592
MPP7	0.228522	1.36635	4.99314	0.784356	0.999592
MPZL3	0.228522	1.36635	4.99314	0.784356	0.999592
MRPL23	0.228522	1.36635	4.99314	0.784356	0.999592
MRVI1-AS1	0.228522	1.36635	4.99314	0.784356	0.999592
MSC-AS1	0.228522	1.36635	4.99314	0.784356	0.999592
MSX2P1	0.228522	1.36635	4.99314	0.784356	0.999592
MVD	0.228522	1.36635	4.99314	0.784356	0.999592
MYB	0.228522	1.36635	4.99314	0.784356	0.999592
MYOZ1	0.228522	1.36635	4.99314	0.784356	0.999592
MYRFL	0.228522	1.36635	4.99314	0.784356	0.999592
0NOG	0.228522	1.36635	4.99314	0.784356	0.999592
NBDY	0.228522	1.36635	4.99314	0.784356	0.999592
NCALD	0.228522	1.36635	4.99314	0.784356	0.999592
NDP-AS1	0.228522	1.36635	4.99314	0.784356	0.999592
NFE4	0.228522	1.36635	4.99314	0.784356	0.999592
NHEJ1	0.228522	1.36635	4.99314	0.784356	0.999592
NKAIN2	0.228522	1.36635	4.99314	0.784356	0.999592
NKPD1	0.228522	1.36635	4.99314	0.784356	0.999592
NKX2-4	0.228522	1.36635	4.99314	0.784356	0.999592
NLRP2B	0.228522	1.36635	4.99314	0.784356	0.999592
NOC4L	0.228522	1.36635	4.99314	0.784356	0.999592
NOTCH2NLC	0.228522	1.36635	4.99314	0.784356	0.999592
NPHP1	0.228522	1.36635	4.99314	0.784356	0.999592
NT5DC3	0.228522	1.36635	4.99314	0.784356	0.999592
NUDT14	0.228522	1.36635	4.99314	0.784356	0.999592
OLAH	0.228522	1.36635	4.99314	0.784356	0.999592
OLFM2	0.228522	1.36635	4.99314	0.784356	0.999592
OLR1	0.228522	1.36635	4.99314	0.784356	0.999592
OPRL1	0.228522	1.36635	4.99314	0.784356	0.999592
OR10V2P	0.228522	1.36635	4.99314	0.784356	0.999592
OR5K2	0.228522	1.36635	4.99314	0.784356	0.999592
OR6C4	0.228522	1.36635	4.99314	0.784356	0.999592
OSTCP1	0.228522	1.36635	4.99314	0.784356	0.999592
PACC1	0.228522	1.36635	4.99314	0.784356	0.999592
PCAT19	0.228522	1.36635	4.99314	0.784356	0.999592
PCAT7	0.228522	1.36635	4.99314	0.784356	0.999592
PCDHGB3	0.228522	1.36635	4.99314	0.784356	0.999592
PCDHGB7	0.228522	1.36635	4.99314	0.784356	0.999592
PCSK2	0.228522	1.36635	4.99314	0.784356	0.999592
PDE4B-AS1	0.228522	1.36635	4.99314	0.784356	0.999592
PDE4C	0.228522	1.36635	4.99314	0.784356	0.999592
PDE6D	0.228522	1.36635	4.99314	0.784356	0.999592
PEX7	0.228522	1.36635	4.99314	0.784356	0.999592
PGBD4	0.228522	1.36635	4.99314	0.784356	0.999592
PKHD1L1	0.228522	1.36635	4.99314	0.784356	0.999592
PKIA	0.228522	1.36635	4.99314	0.784356	0.999592
PKN2-AS1	0.228522	1.36635	4.99314	0.784356	0.999592
PLA2G6	0.228522	1.36635	4.99314	0.784356	0.999592
PLB1	0.228522	1.36635	4.99314	0.784356	0.999592
PLCE1-AS2	0.228522	1.36635	4.99314	0.784356	0.999592
POC1B-AS1	0.228522	1.36635	4.99314	0.784356	0.999592
POLR2M	0.228522	1.36635	4.99314	0.784356	0.999592
POU5F2	0.228522	1.36635	4.99314	0.784356	0.999592
PPEF1	0.228522	1.36635	4.99314	0.784356	0.999592
PPFIA2-AS1	0.228522	1.36635	4.99314	0.784356	0.999592
PRKAR2A-AS1	0.228522	1.36635	4.99314	0.784356	0.999592
[truncated: 26,279 more rows]
